# Supplementary material for: Trends and socioeconomic inequalities of recommended antenatal care services utilization in Ethiopia: A decomposition analysis using Ethiopian nationwide Demographic Health Surveys 2011–2019
Source: PLoS One. 2025 Feb 4;20(2):e0318337. doi: 10.1371/journal.pone.0318337 (PMC11793738; doi:10.1371/journal.pone.0318337)
Supplement: S1 file — (XLS) [file pone.0318337.s001.xls]

## Sheet: Sheet1
v001	v005	v190	v467d	wt	Place_of_delivery	RANC_Visit	Survey_year	Mother_age	Religion	Family_size	HH_head_age	age_1st_birth	Marital_status	Husband_occupation	Maternal_occupation	First_ANC	Husband_education	Birth_order	Husband_age	wifebeating	Media_Exposure	Recommended_ANC
263	116266	poorest	big problem	0.116266	Home	0-3	2016	25-34	Muslim	5-6	25-64	18-24	currently_married	working	Not_working	≤4		≤3	25-64	Yes	No	No
389	126565	poorest	not a big problem	0.126565	Home	0-3	2016	15-24	Muslim	1-4	≤24	18-24	currently_married	working	Not_working	≥5		≤3	25-64	Yes	Yes	No
155	132367	poorest		0.132367	Home	0-3	2019	15-24	Muslim	1-4	≤24	<18	currently_married			≥5		≤3				No
150	76692	poorest		0.076692	Institution	0-3	2019	25-34	Muslim	≥7	25-64	<18	currently_married			≥5		4-6				No
471	2774829	poorest	big problem	2.77483	Home	0-3	2011	15-24	Muslim	5-6	≤24	<18	currently_married	working	working	≥5	primary	4-6	25-64	Yes	Yes	No
18	697118	poorest		0.697118	Home	0-3	2019	25-34	Chirstian	5-6	25-64	<18	currently_married			≤4		4-6				No
192	157307	poorest	big problem	0.157307	Home	0-3	2016	15-24	Muslim	5-6	≤24	<18	currently_married		Not_working	≤4		≤3	25-64	Yes	No	No
284	36820	poorest	big problem	0.03682	Institution	0-3	2016	15-24	Chirstian	1-4	25-64	<18	currently_married	working	Not_working	≤4		≤3	25-64	No	No	No
474	2010528	poorest	big problem	2.01053	Institution	0-3	2016	25-34	Chirstian	≥7	25-64	≥25	currently_married	working	working	≤4		≤3	25-64	No	No	No
358	93295	poorest	not a big problem	0.093295	Home	0-3	2016	35-49	Muslim	≥7	25-64	18-24	currently_married	working	Not_working	≥5		≥7	25-64	No	No	No
551	662472	poorest	big problem	0.662472	Home	0-3	2016	25-34	Chirstian	≥7	25-64	18-24	currently_married	Not_working	Not_working	≥5		≤3	25-64	Yes	No	No
479	699310	poorest	not a big problem	0.69931	Home	≥4	2016	15-24	Chirstian	1-4	25-64	18-24	currently_married	Not_working		≥5		≤3	25-64	Yes	No	No
536	88678	poorest	big problem	0.088678	Home	≥4	2011	25-34	Chirstian	≥7	25-64	≥25	currently_married	working	Not_working	≤4	secondary	4-6	25-64	No	Yes	Yes
83	1798044	poorest		1.79804	Home	0-3	2019	15-24	Chirstian	5-6	25-64	18-24	currently_married			≤4		≤3				No
263	116266	poorest	big problem	0.116266	Home	0-3	2016	15-24	Muslim	≥7	≤24	<18	currently_married	working	Not_working	≤4		≤3	25-64	Yes	No	No
323	136151	poorest	not a big problem	0.136151	Home	0-3	2016	15-24	Muslim	5-6	25-64	<18	currently_married	working	Not_working	≤4		≤3	25-64	No	No	No
44	107337	poorest		0.107337	Home	0-3	2019	15-24	Muslim	5-6	25-64	<18	currently_married			≤4		≤3				No
135	521032	poorest		0.521032	Home	0-3	2019	15-24	Muslim	1-4	≤24	18-24	currently_married			≥5		≤3				No
61	118237	poorest	big problem	0.118237	Home	≥4	2011	25-34	Chirstian	5-6	≥65	≥25	currently_married	working	Not_working	≥5		≤3	25-64	Yes	No	No
198	281264	poorest	not a big problem	0.281264	Home	0-3	2016	25-34	Muslim	1-4	25-64	18-24	currently_married	working	working	≥5		≤3	25-64	No	No	No
300	621639	poorest	big problem	0.621639	Home	0-3	2016	25-34	Chirstian	5-6	25-64	<18	currently_married	working	Not_working	≥5		≤3	25-64	Yes	Yes	No
135	94466	poorest	not a big problem	0.094466	Home	≥4	2016	15-24	Muslim	≥7	25-64	<18	currently_married	working	Not_working	≤4		4-6	25-64	Yes	Yes	Yes
22	713479	poorest		0.713479	Home	0-3	2019	15-24	Chirstian	1-4	≤24	<18	currently_married			≥5		≤3				No
323	136151	poorest	big problem	0.136151	Home	0-3	2016	25-34	Muslim	5-6	25-64	18-24	currently_married	Not_working	Not_working	≥5		≤3	25-64	Yes	No	No
123	1861011	poorest	not a big problem	1.86101	Home	0-3	2011	35-49	Chirstian	≥7	25-64	<18	currently_married	working	working	≤4	No_education	4-6	25-64	Yes	No	No
158	8691	poorest	big problem	0.008691	Home	0-3	2011	35-49	Chirstian	≥7	25-64	18-24	currently_married	working	Not_working	≤4	No_education	4-6	25-64	Yes	No	No
135	94466	poorest	not a big problem	0.094466	Home	0-3	2016	15-24	Muslim	1-4	≤24	18-24	currently_married	working	Not_working	≤4		≤3	25-64	Yes	No	No
450	1846572	poorest	not a big problem	1.84657	Home	0-3	2016	25-34	Chirstian	1-4	25-64	<18	currently_married	working	Not_working	≥5		≥7	25-64	Yes	No	No
131	448757	poorest	big problem	0.448757	Home	0-3	2011	35-49	Chirstian	≥7	25-64	<18	currently_married	working	working	≤4	No_education	≥7	25-64	Yes	Yes	No
219	33339	poorest		0.033339	Institution	0-3	2019	25-34	Chirstian	5-6	25-64	18-24	currently_married			≤4		≤3				No
480	547816	poorest	big problem	0.547816	Home	0-3	2011	35-49	Chirstian	≥7	25-64	18-24	currently_married	working	working	≥5	No_education	≥7	25-64	Yes	Yes	No
258	826654	poorest	big problem	0.826654	Home	≥4	2016	15-24	Chirstian	≥7	25-64	18-24	currently_married	working	Not_working	≤4		≤3	≤24	Yes	No	Yes
50	517084	poorest	big problem	0.517084	Home	0-3	2011	35-49	Chirstian	≥7	25-64	18-24	currently_married	working	working	≥5	No_education	≥7	25-64	No	No	No
642	112815	poorest	big problem	0.112815	Institution	≥4	2016	25-34	Muslim	≥7	25-64	<18	currently_married	working	Not_working	≤4		≥7	25-64	Yes	Yes	Yes
492	520739	poorest	big problem	0.520739	Home	0-3	2016	25-34	Muslim	≥7	25-64	<18	currently_married	Not_working	Not_working	≥5		≥7	25-64	Yes	No	No
199	1807008	poorest	big problem	1.80701	Home	0-3	2016	25-34	Chirstian	1-4	25-64	18-24	curently_unmarried		working	≤4		≤3		Yes	No	No
116	311202	poorest	big problem	0.311202	Home	0-3	2016	15-24	Muslim	1-4	25-64	18-24	currently_married	working	Not_working	≥5		≤3	25-64	No	No	No
33	112382	poorest		0.112382	Home	0-3	2019	25-34	Muslim	1-4	25-64	18-24	currently_married			≤4		≤3				No
255	572379	poorest	big problem	0.572379	Home	0-3	2016	25-34	Chirstian	5-6	25-64	<18	currently_married	working	Not_working	≥5		4-6	25-64	No	No	No
526	1430445	poorest	big problem	1.43044	Home	0-3	2011	35-49	Chirstian	≥7	25-64	18-24	currently_married	working	Not_working	≥5	No_education	4-6	25-64	Yes	Yes	No
336	76858	poorest	not a big problem	0.076858	Institution	0-3	2016	35-49	Muslim	5-6	25-64	<18	currently_married	working	Not_working	≥5		≥7	25-64	Yes	Yes	No
284	36820	poorest	big problem	0.03682	Institution	0-3	2016	25-34	Chirstian	1-4	25-64	<18	currently_married	working	Not_working	≥5		≤3	25-64	No	No	No
391	1398425	poorest	big problem	1.39842	Home	0-3	2011	25-34	Muslim	1-4	25-64	18-24	currently_married	working	Not_working	≥5	No_education	≤3	25-64	No	No	No
487	127131	poorest	not a big problem	0.127131	Institution	≥4	2011	25-34	Chirstian	≥7	25-64	<18	currently_married	working	Not_working	≤4	higher	≥7	25-64	No	No	Yes
575	803805	poorest	not a big problem	0.803805	Institution	≥4	2016	25-34	Chirstian	≥7	25-64	<18	currently_married	working	working	≤4		4-6	25-64	No	No	Yes
54	56406	poorest	not a big problem	0.056406	Home	≥4	2011	35-49	Muslim	≥7	25-64	18-24	currently_married	working	Not_working	≤4	No_education	≥7	25-64	No	No	Yes
618	12976	poorest	big problem	0.012976	Home	0-3	2016	15-24	Chirstian	1-4	25-64	18-24	currently_married	working	working	≤4		≤3	25-64	No	No	No
468	96474	poorest	big problem	0.096474	Home	0-3	2011	25-34	Chirstian	5-6	25-64	<18	currently_married	working	working	≥5	primary	4-6	25-64	Yes	No	No
87	1700023	poorest	big problem	1.70002	Institution	0-3	2016	15-24		1-4	25-64	<18	currently_married	Not_working	Not_working	≥5		≤3	25-64	Yes	No	No
268	189685	poorest	big problem	0.189685	Home	0-3	2011	15-24	Muslim	≥7	25-64	18-24	currently_married	working	Not_working	≥5	No_education	≤3	25-64	Yes	Yes	No
370	12409	poorest	big problem	0.012409	Home	≥4	2016	25-34	Chirstian	5-6	25-64	18-24	currently_married	working	working	≤4		4-6	25-64	No	No	Yes
333	1883298	poorest	not a big problem	1.8833	Home	0-3	2011	15-24	Chirstian	1-4	25-64	<18	currently_married	working	Not_working	≥5	No_education	≤3	25-64	Yes	No	No
301	247547	poorest	not a big problem	0.247547	Home	≥4	2016	25-34	Muslim	5-6	25-64	<18	currently_married	working	Not_working	≤4		≥7	25-64	Yes	No	Yes
5	348322	poorest	big problem	0.348322	Home	0-3	2011	25-34	Muslim	≥7	≥65	18-24	currently_married	working	Not_working	≥5	No_education	4-6	25-64	Yes	No	No
263	116266	poorest	not a big problem	0.116266	Home	≥4	2016	15-24	Muslim	5-6	≤24	18-24	currently_married		Not_working	≤4		≤3	25-64	Yes	Yes	Yes
35	1816167	poorest	big problem	1.81617	Home	0-3	2011	15-24	Chirstian	1-4	25-64	<18	currently_married	working	working	≥5	No_education	≤3	25-64	Yes	No	No
267	46810	poorest	big problem	0.04681	Home	0-3	2011	25-34	Chirstian	1-4	25-64	18-24	currently_married	working	working	≤4	primary	≤3	25-64	No	No	No
405	1929055	poorest	big problem	1.92905	Home	0-3	2016	25-34	Chirstian	≥7	25-64	18-24	currently_married		working	≥5		≤3		No	No	No
26	131734	poorest	big problem	0.131734	Home	0-3	2011	25-34	Muslim	5-6	25-64	18-24	currently_married	working	Not_working	≥5	No_education	4-6	25-64	No	No	No
473	2223849	poorest	big problem	2.22385	Home	0-3	2011	15-24	Chirstian	5-6	25-64	<18	currently_married	working	working	≥5	No_education	≤3	25-64	No	No	No
304	53053	poorest		0.053053	Home	≥4	2019	15-24	Muslim	1-4	25-64	<18	currently_married			≤4		≤3				Yes
538	916778	poorest	not a big problem	0.916778	Institution	0-3	2016	15-24	Chirstian	1-4	25-64	18-24	currently_married	working	working	≥5		≤3	25-64	Yes	Yes	No
152	2410545	poorest	not a big problem	2.41055	Home	0-3	2016	25-34	Chirstian	5-6	25-64	<18	currently_married	working	working	≥5		4-6	25-64	Yes	No	No
510	647737	poorest	big problem	0.647737	Institution	0-3	2011	35-49	Chirstian	5-6	25-64	18-24	curently_unmarried	working	working	≥5		4-6			No	No
38	1896780	poorest	not a big problem	1.89678	Home	0-3	2016	25-34	Muslim	≥7	25-64	18-24	currently_married	working	working	≤4		≥7	25-64	Yes	No	No
518	3994155	poorest	big problem	3.99415	Home	0-3	2011	15-24	Chirstian	1-4	≤24	<18	currently_married	working	Not_working	≥5	No_education	≤3	25-64	Yes	No	No
295	1470285	poorest	big problem	1.47029	Institution	0-3	2016	15-24	Chirstian	≥7	25-64	18-24	curently_unmarried		Not_working	≤4		≤3		Yes	No	No
433	137479	poorest	big problem	0.137479	Home	≥4	2016	35-49	Muslim	≥7	25-64	<18	currently_married	working	working	≥5		≥7	25-64	No	No	No
287	549443	poorest	big problem	0.549443	Home	0-3	2011	35-49	Chirstian	≥7	25-64	18-24	currently_married	working	working	≥5	No_education	≥7	25-64	No	Yes	No
151	187105	poorest		0.187105	Institution	0-3	2019	25-34	Muslim	≥7	25-64	<18	currently_married			≤4		4-6				No
19	693917	poorest		0.693917	Home	0-3	2019	35-49	Chirstian	≥7	25-64	18-24	currently_married			≥5		4-6				No
68	2539732	poorest		2.53973	Institution	≥4	2019	25-34	Chirstian	5-6	25-64	<18	currently_married			≥5		4-6				No
148	298584	poorest		0.298584	Home	≥4	2019	25-34	Chirstian	1-4	25-64	18-24	currently_married			≤4		≤3				Yes
124	98954	poorest	not a big problem	0.098954	Home	0-3	2016	25-34	Chirstian	5-6	25-64	18-24	currently_married	working	working	≥5		≤3	25-64	Yes	Yes	No
476	3456862	poorest	big problem	3.45686	Home	0-3	2016	15-24	Muslim	1-4	≤24	18-24	currently_married	working	Not_working	≤4		≤3	25-64	Yes	Yes	No
17	616248	poorest		0.616248	Home	0-3	2019	15-24	Chirstian	1-4	25-64	<18	currently_married			≥5		≤3				No
8	263005	poorest	not a big problem	0.263005	Home	0-3	2016	35-49	Muslim	≥7	25-64	18-24	currently_married	working	working	≤4		≥7	25-64	No	Yes	No
131	448757	poorest	big problem	0.448757	Home	0-3	2011	25-34	Chirstian	1-4	25-64	18-24	currently_married	working	working	≥5	primary	≤3	25-64	Yes	No	No
106	25620	poorest	not a big problem	0.02562	Institution	0-3	2016	35-49	Chirstian	1-4	25-64	18-24	currently_married	working	Not_working	≤4		4-6	25-64	No	No	No
310	2120194	poorest	not a big problem	2.12019	Home	≥4	2016	35-49	Chirstian	1-4	≥65	≥25	currently_married	working	Not_working	≤4		≤3	≥65	No	No	Yes
93	3024497	poorest	big problem	3.0245	Home	≥4	2016	25-34	Muslim	5-6	25-64	18-24	currently_married	working	working	≥5		4-6	25-64	Yes	No	No
192	157307	poorest	big problem	0.157307	Home	0-3	2016	15-24	Muslim	≥7	25-64	<18	currently_married		Not_working	≥5		≤3	25-64	Yes	No	No
218	34505	poorest		0.034505	Institution	0-3	2019	35-49	Chirstian	1-4	25-64	<18	currently_married			≥5		4-6				No
82	1865928	poorest		1.86593	Institution	0-3	2019	35-49	Chirstian	≥7	25-64	<18	currently_married			≤4		4-6				No
66	2629856	poorest	not a big problem	2.62986	Home	≥4	2016	25-34	Chirstian	1-4	25-64	18-24	curently_unmarried			≤4		≤3		Yes	No	Yes
46	131950	poorest		0.13195	Home	0-3	2019	15-24	Muslim	1-4	25-64	18-24	currently_married			≥5		≤3				No
35	140961	poorest	not a big problem	0.140961	Home	0-3	2016	25-34	Chirstian	1-4	25-64	18-24	currently_married	working	working	≥5		≤3	25-64	Yes	No	No
61	118237	poorest	big problem	0.118237	Home	≥4	2011	25-34	Chirstian	5-6	25-64	18-24	currently_married	working	working	≥5	higher	≤3	25-64	Yes	Yes	No
506	3603921	poorest	big problem	3.60392	Home	0-3	2016	15-24	Muslim	1-4	≤24	<18	currently_married		Not_working	≤4		≤3		Yes	No	No
220	28140	poorest		0.02814	Home	0-3	2019	35-49	Chirstian	≥7	25-64	18-24	currently_married			≥5		4-6				No
49	76789	poorest		0.076789	Institution	0-3	2019	25-34	Muslim	5-6	25-64	18-24	currently_married			≥5		≤3				No
154	91907	poorest		0.091907	Institution	≥4	2019	25-34	Muslim	1-4	25-64	<18	curently_unmarried			≤4		≤3				Yes
217	524709	poorest	big problem	0.524709	Home	0-3	2011	15-24	Chirstian	≥7	25-64	18-24	curently_unmarried	working	working	≥5	primary	≤3		Yes	No	No
533	89625	poorest	big problem	0.089625	Home	0-3	2011	25-34	Muslim	5-6	25-64	<18	currently_married	working	Not_working	≥5	No_education	4-6	25-64	Yes	Yes	No
619	3029159	poorest	not a big problem	3.02916	Home	0-3	2016	35-49	Chirstian	≥7	25-64	18-24	currently_married	working	Not_working	≥5		≥7	25-64	No	Yes	No
538	2214367	poorest	big problem	2.21437	Home	0-3	2011	35-49	Chirstian	≥7	25-64	18-24	currently_married	working	Not_working	≤4	No_education	4-6	25-64	Yes	Yes	No
513	50022	poorest	not a big problem	0.050022	Home	0-3	2016	15-24	Muslim	1-4	25-64	18-24	currently_married	working	Not_working	≤4		≤3	25-64	No	No	No
281	101729	poorest	big problem	0.101729	Home	≥4	2016	35-49	Muslim	≥7	25-64	18-24	currently_married	working	Not_working	≤4		4-6	25-64	No	No	Yes
638	1447023	poorest	big problem	1.44702	Home	0-3	2016	25-34	Chirstian	5-6	25-64	18-24	currently_married	working	Not_working	≥5		≤3	25-64	No	No	No
484	192455	poorest	not a big problem	0.192455	Home	≥4	2016	25-34	Muslim	≥7	25-64	<18	currently_married	working	Not_working	≤4		4-6	25-64	Yes	No	Yes
344	2483306	poorest	not a big problem	2.48331	Home	≥4	2011	35-49	Muslim	≥7	25-64	18-24	currently_married	working	Not_working	≥5	primary	4-6	25-64	Yes	Yes	No
164	133360	poorest		0.13336	Home	0-3	2019	35-49	Chirstian	5-6	25-64	<18	curently_unmarried			≥5		4-6				No
479	463326	poorest	not a big problem	0.463326	Home	0-3	2011	35-49	Muslim	≥7	25-64	18-24	currently_married	working	working	≤4	No_education	≥7	25-64	Yes	No	No
621	2012586	poorest	big problem	2.01259	Home	0-3	2011	35-49	Chirstian	≥7	25-64	<18	currently_married	working	Not_working	≤4	No_education	≥7	25-64	Yes	No	No
305	57555	poorest		0.057555	Institution	≥4	2019	25-34	Muslim	5-6	25-64	<18	currently_married			≤4		≥7				Yes
299	48267	poorest		0.048267	Home	≥4	2019	35-49	Muslim	≥7	25-64	18-24	currently_married			≤4		4-6				Yes
270	36230	poorest	big problem	0.03623	Institution	≥4	2016	25-34		≥7	25-64	18-24	currently_married	Not_working	Not_working	≤4		4-6	25-64	Yes	No	Yes
342	1221068	poorest	not a big problem	1.22107	Home	≥4	2016	35-49		1-4	25-64	18-24	currently_married	working	working	≤4		≤3	25-64	No	No	Yes
164	178293	poorest	big problem	0.178293	Home	0-3	2016	25-34	Muslim	≥7	25-64	<18	currently_married	working	working	≤4		≥7	25-64	Yes	No	No
304	53053	poorest		0.053053	Home	≥4	2019	15-24	Muslim	5-6	25-64	<18	currently_married			≤4		4-6				Yes
543	564176	poorest	not a big problem	0.564176	Home	0-3	2011	25-34	Chirstian	≥7	25-64	<18	currently_married	working	working	≥5	primary	4-6	25-64	Yes	No	No
22	713479	poorest		0.713479	Home	≥4	2019	35-49	Chirstian	≥7	25-64	18-24	currently_married			≤4		4-6				Yes
226	569722	poorest	not a big problem	0.569722	Home	0-3	2011	25-34	Chirstian	5-6	25-64	18-24	currently_married	working	working	≥5	No_education	≤3	25-64	Yes	No	No
588	48821	poorest	big problem	0.048821	Home	0-3	2011	15-24	Chirstian	≥7	25-64	18-24	currently_married	Not_working	working	≤4	secondary	≤3	≤24	Yes	No	No
484	192455	poorest	big problem	0.192455	Home	0-3	2016	35-49	Muslim	≥7	25-64	≥25	currently_married		Not_working	≥5		≥7	25-64	No	No	No
448	42998	poorest	big problem	0.042998	Home	0-3	2016	25-34	Chirstian	1-4	25-64	<18	curently_unmarried		working	≥5		4-6		No	No	No
38	1896780	poorest	big problem	1.89678	Home	≥4	2016	25-34	Chirstian	≥7	25-64	18-24	currently_married	working	working	≤4		4-6	25-64	Yes	Yes	Yes
580	41585	poorest	big problem	0.041585	Home	0-3	2016	25-34	Muslim	≥7	25-64	18-24	currently_married	working	Not_working	≥5		4-6	25-64	Yes	No	No
467	518801	poorest	big problem	0.518801	Home	0-3	2011	25-34	Chirstian	1-4	25-64	<18	currently_married	working	working	≤4	No_education	≤3	25-64	Yes	Yes	No
26	131734	poorest	big problem	0.131734	Home	≥4	2011	35-49	Muslim	≥7	25-64	18-24	currently_married	working	Not_working	≤4	No_education	≥7	25-64	No	Yes	Yes
382	1287109	poorest	big problem	1.28711	Home	≥4	2011	35-49	Chirstian	≥7	25-64	<18	currently_married	working	Not_working	≤4	primary	≥7	25-64	No	Yes	Yes
63	20099	poorest	big problem	0.020099	Home	0-3	2011	15-24	Chirstian	≥7	25-64	<18	currently_married	working	Not_working	≤4	No_education	≤3	25-64	Yes	No	No
84	1872598	poorest		1.8726	Home	0-3	2019	25-34	Chirstian	5-6	25-64	18-24	currently_married			≥5		≤3				No
336	76858	poorest	not a big problem	0.076858	Home	≥4	2016	15-24	Muslim	≥7	25-64	<18	currently_married	working	Not_working	≤4		4-6	25-64	Yes	No	Yes
13	54345	poorest	not a big problem	0.054345	Institution	≥4	2016	25-34	Chirstian	1-4	25-64	18-24	currently_married	Not_working	Not_working	≤4		≤3	25-64	Yes	No	Yes
425	2315583	poorest	big problem	2.31558	Home	0-3	2016	15-24	Chirstian	1-4	25-64	18-24	currently_married	working	working	≤4		≤3	25-64	Yes	No	No
82	194855	poorest	big problem	0.194855	Home	≥4	2016	15-24	Muslim	1-4	25-64	18-24	currently_married	working	working	≥5		≤3	25-64	Yes	Yes	No
150	76692	poorest		0.076692	Institution	≥4	2019	35-49	Muslim	5-6	25-64	18-24	currently_married			≤4		4-6				Yes
302	136929	poorest	big problem	0.136929	Home	≥4	2011	15-24	Muslim	1-4	25-64	<18	currently_married	working	working	≤4	primary	≤3	25-64	Yes	No	Yes
489	2405428	poorest	not a big problem	2.40543	Institution	0-3	2016	25-34	Muslim	1-4	25-64	≥25	currently_married	Not_working	Not_working	≤4		≤3	25-64	Yes	No	No
336	76858	poorest	not a big problem	0.076858	Home	0-3	2016	15-24	Muslim	1-4	25-64	18-24	currently_married	working	Not_working	≤4		≤3	25-64	Yes	No	No
488	509439	poorest	big problem	0.509439	Home	0-3	2011	25-34	Chirstian	≥7	25-64	18-24	currently_married	working	working	≥5	primary	4-6	25-64	No	Yes	No
218	34505	poorest		0.034505	Home	0-3	2019	25-34	Chirstian	5-6	25-64	18-24	currently_married			≤4		≤3				No
89	669616	poorest	big problem	0.669616	Institution	0-3	2016	15-24	Chirstian	1-4	25-64	18-24	currently_married	working	Not_working	≤4		≤3	25-64	Yes	No	No
636	602949	poorest	big problem	0.602949	Home	≥4	2011	15-24	Chirstian	≥7	25-64	<18	currently_married	working	working	≤4	primary	≤3	25-64	Yes	Yes	Yes
127	521032	poorest		0.521032	Institution	0-3	2019	25-34	Muslim	≥7	25-64	<18	currently_married			≥5		≥7				No
219	33339	poorest		0.033339	Institution	0-3	2019	25-34	Chirstian	5-6	25-64	<18	currently_married			≤4		4-6				No
85	128172	poorest	big problem	0.128172	Home	0-3	2011	25-34	Muslim	1-4	25-64	18-24	currently_married	working	Not_working	≤4	No_education	≤3	25-64	Yes	No	No
270	36230	poorest	big problem	0.03623	Institution	0-3	2016	15-24		5-6	25-64	<18	currently_married	Not_working	Not_working	≥5		≤3	≤24	Yes	Yes	No
213	555575	poorest	big problem	0.555575	Home	0-3	2011	35-49	Chirstian	5-6	25-64	≥25	currently_married	working	working	≥5	No_education	≤3	25-64	No	No	No
454	51196	poorest	not a big problem	0.051196	Home	0-3	2016	25-34	Muslim	≥7	25-64	18-24	currently_married	working	Not_working	≥5		≥7	25-64	No	No	No
226	569722	poorest	not a big problem	0.569722	Home	0-3	2011	25-34	Chirstian	5-6	25-64	<18	currently_married	working	working	≥5	No_education	≥7	25-64	Yes	No	No
553	45496	poorest	big problem	0.045496	Home	0-3	2011	35-49	Chirstian	≥7	25-64	18-24	currently_married	working	Not_working	≥5	primary	≥7	25-64	No	No	No
289	3640357	poorest	big problem	3.64036	Home	0-3	2016	15-24	Muslim	1-4	25-64	<18	currently_married	Not_working	Not_working	≥5		≤3	25-64	No	No	No
226	569722	poorest	big problem	0.569722	Home	0-3	2011	25-34	Chirstian	≥7	25-64	<18	currently_married	working	working	≥5	primary	4-6	25-64	Yes	No	No
37	70855	poorest	big problem	0.070855	Home	≥4	2016	35-49	Muslim	5-6	25-64	<18	currently_married	working	Not_working	≤4		4-6	25-64	Yes	No	Yes
196	541157	poorest	big problem	0.541157	Institution	0-3	2016	25-34	Chirstian	1-4	≥65	18-24	curently_unmarried		working	≥5		≤3		Yes	No	No
590	654332	poorest	big problem	0.654332	Home	0-3	2016	35-49	Chirstian	≥7	25-64	<18	currently_married	working	working	≤4		≥7	25-64	Yes	Yes	No
199	2431108	poorest	big problem	2.43111	Home	≥4	2011	35-49	Muslim	5-6	25-64	18-24	currently_married	working	Not_working	≤4	primary	≥7	25-64	Yes	No	Yes
493	91109	poorest	big problem	0.091109	Home	≥4	2011	25-34	Muslim	≥7	25-64	18-24	currently_married	working	working	≤4	primary	≤3	25-64	No	No	Yes
136	393851	poorest		0.393851	Home	0-3	2019	35-49	Muslim	≥7	25-64	<18	currently_married			≥5		≥7				No
125	865995	poorest		0.865995	Home	≥4	2019	35-49	Muslim	≥7	25-64	18-24	currently_married			≤4		≥7				Yes
472	2017023	poorest	big problem	2.01702	Home	0-3	2016	25-34	Muslim	1-4	25-64	18-24	currently_married	working	Not_working	≤4		≤3	25-64	No	Yes	No
448	42998	poorest	big problem	0.042998	Home	0-3	2016	25-34	Chirstian	≥7	25-64	<18	currently_married	working	working	≤4		4-6	25-64	Yes	No	No
478	1861011	poorest	big problem	1.86101	Home	≥4	2011	25-34	Muslim	1-4	25-64	18-24	currently_married	working	working	≤4	primary	≤3	25-64	No	No	Yes
430	710094	poorest	big problem	0.710094	Institution	0-3	2016	35-49	Chirstian	≥7	25-64	18-24	currently_married	working	Not_working	≥5		≥7	25-64	No	No	No
383	48364	poorest	big problem	0.048364	Institution	≥4	2011	25-34	Chirstian	≥7	25-64	<18	currently_married	working	Not_working	≤4	higher	4-6	25-64		Yes	Yes
648	51628	poorest	big problem	0.051628	Home	0-3	2011	35-49	Chirstian	5-6	25-64	<18	curently_unmarried	Not_working	working	≥5	primary	4-6		No	No	No
408	1483463	poorest	big problem	1.48346	Home	0-3	2011	15-24	Chirstian	1-4	≤24	<18	currently_married	working	Not_working	≥5	No_education	≤3	25-64	Yes	No	No
156	91862	poorest		0.091862	Institution	0-3	2019	35-49	Muslim	1-4	25-64	≥25	currently_married			≤4		≤3				No
260	464690	poorest	big problem	0.46469	Home	0-3	2011	35-49	Chirstian	1-4	25-64	18-24	curently_unmarried	working	working	≤4	No_education	4-6		Yes	Yes	No
217	37304	poorest		0.037304	Institution	0-3	2019	25-34	Chirstian	≥7	25-64	18-24	currently_married			≥5		4-6				No
258	826654	poorest	not a big problem	0.826654	Home	0-3	2016	25-34	Chirstian	5-6	25-64	<18	currently_married	working	Not_working	≥5		4-6	25-64	Yes	No	No
102	58475	poorest	not a big problem	0.058475	Home	0-3	2016	15-24	Muslim	5-6	25-64	<18	currently_married	working	Not_working	≥5		4-6	25-64	Yes	No	No
355	693804	poorest	big problem	0.693804	Institution	0-3	2016	15-24	Chirstian	1-4	25-64	18-24	currently_married	working	working	≤4		≤3	25-64	Yes	No	No
253	1282646	poorest	big problem	1.28265	Home	0-3	2016	15-24	Chirstian	1-4	25-64	18-24	currently_married	working	Not_working	≤4		≤3	25-64	No	No	No
58	1852973	poorest		1.85297	Institution	0-3	2019	35-49	Chirstian	5-6	25-64	<18	currently_married			≥5		≥7				No
523	87088	poorest	big problem	0.087088	Institution	≥4	2016	25-34	Muslim	≥7	≥65	<18	currently_married	working	Not_working	≤4		4-6	25-64	Yes	No	Yes
594	76355	poorest	big problem	0.076355	Home	≥4	2016	25-34	Muslim	5-6	25-64	18-24	currently_married		Not_working	≥5		4-6	25-64	No	No	No
92	282490	poorest	not a big problem	0.28249	Home	0-3	2016	35-49	Muslim	≥7	25-64	18-24	currently_married	working	Not_working	≥5		≥7	25-64	No	No	No
632	186708	poorest	big problem	0.186708	Home	0-3	2016	25-34	Muslim	≥7	25-64	<18	currently_married	working	Not_working	≤4		≥7	25-64	Yes	No	No
18	697118	poorest		0.697118	Home	0-3	2019	15-24	Chirstian	1-4	≤24	<18	currently_married			≤4		≤3				No
263	116266	poorest	not a big problem	0.116266	Home	0-3	2016	15-24	Muslim	≥7	25-64	<18	currently_married		Not_working	≥5		≤3	25-64	No	Yes	No
441	95888	poorest	not a big problem	0.095888	Institution	≥4	2016	35-49	Muslim	5-6	25-64	<18	currently_married	working	Not_working	≤4		≥7	25-64	Yes	No	Yes
311	79418	poorest	big problem	0.079418	Home	0-3	2016	25-34	Muslim	5-6	25-64	18-24	currently_married	working	Not_working	≥5		≤3	25-64	Yes	No	No
21	172204	poorest	big problem	0.172204	Home	0-3	2011	15-24	Muslim	5-6	≥65	18-24	currently_married	working	Not_working	≥5	No_education	≤3	25-64	Yes	No	No
34	140069	poorest		0.140069	Home	0-3	2019	15-24	Muslim	1-4	25-64	18-24	currently_married			≥5		≤3				No
281	101729	poorest	big problem	0.101729	Institution	≥4	2016	15-24	Muslim	5-6	25-64	18-24	curently_unmarried		Not_working	≤4		≤3		No	No	Yes
401	12726	poorest	big problem	0.012726	Home	0-3	2011	15-24	Chirstian	1-4	≤24	<18	currently_married	Not_working	Not_working	≥5	higher	≤3	≤24	Yes	Yes	No
467	518801	poorest	big problem	0.518801	Home	≥4	2011	35-49	Chirstian	≥7	25-64	18-24	currently_married	working	working	≤4	primary	4-6	25-64	No	Yes	Yes
583	1828951	poorest	big problem	1.82895	Home	0-3	2011	35-49		≥7	≥65	≥25	currently_married	working	Not_working	≤4	No_education	≥7	≥65	Yes	No	No
83	1798044	poorest		1.79804	Institution	≥4	2019	35-49	Chirstian	≥7	25-64	<18	currently_married			≤4		≥7				Yes
46	131950	poorest		0.13195	Home	0-3	2019	15-24	Muslim	1-4	≤24	18-24	curently_unmarried			≤4		≤3				No
284	36820	poorest	big problem	0.03682	Institution	≥4	2016	15-24	Chirstian	≥7	≤24	<18	currently_married	Not_working	working	≤4		≤3	25-64	No	No	Yes
564	176585	poorest	not a big problem	0.176585	Home	0-3	2016	15-24	Muslim	5-6	25-64	<18	currently_married	working	Not_working	≥5		≤3	25-64	Yes	No	No
138	725359	poorest		0.725359	Home	≥4	2019	25-34	Muslim	≥7	25-64	18-24	currently_married			≤4		4-6				Yes
227	1984444	poorest	not a big problem	1.98444	Home	0-3	2011	15-24	Chirstian	1-4	25-64	18-24	curently_unmarried	working	Not_working	≤4	No_education	≤3		No	No	No
217	524709	poorest	big problem	0.524709	Home	0-3	2011	25-34	Chirstian	5-6	25-64	<18	currently_married	working	working	≥5	No_education	4-6	25-64	Yes	Yes	No
242	95418	poorest	big problem	0.095418	Home	0-3	2016	25-34	Muslim	5-6	25-64	18-24	currently_married	working	Not_working	≤4		≤3	25-64	Yes	No	No
617	57603	poorest	big problem	0.057603	Home	0-3	2011	35-49	Muslim	≥7	25-64	<18	currently_married	working	Not_working	≤4	No_education	≥7	25-64	Yes	Yes	No
430	710094	poorest	big problem	0.710094	Institution	≥4	2016	25-34	Chirstian	≥7	≥65	18-24	currently_married	working	working	≤4		4-6	25-64	Yes	No	Yes
6	652857	poorest		0.652857	Home	0-3	2019	25-34	Chirstian	≥7	25-64	<18	currently_married			≥5		4-6				No
41	152898	poorest		0.152898	Home	≥4	2019	25-34	Muslim	≥7	25-64	<18	currently_married			≤4		4-6				Yes
211	31659	poorest		0.031659	Institution	0-3	2019	25-34	Chirstian	5-6	25-64	18-24	curently_unmarried			≤4		≤3				No
564	176585	poorest	big problem	0.176585	Home	≥4	2016	25-34	Muslim	1-4	25-64	≥25	currently_married		Not_working	≤4		≤3		Yes	No	Yes
267	46810	poorest	big problem	0.04681	Home	0-3	2011	25-34	Chirstian	5-6	25-64	<18	curently_unmarried	working	working	≤4	primary	≤3		No	Yes	No
80	28517	poorest	big problem	0.028517	Home	0-3	2011	25-34	Muslim	5-6	25-64	18-24	currently_married	working	Not_working	≥5	No_education	≤3	25-64	Yes	No	No
389	126565	poorest	big problem	0.126565	Home	0-3	2016	35-49	Muslim	≥7	25-64	18-24	currently_married	working	Not_working	≤4		≥7	25-64	Yes	No	No
219	33339	poorest		0.033339	Home	0-3	2019	25-34	Chirstian	5-6	25-64	<18	currently_married			≤4		4-6				No
200	1451388	poorest	not a big problem	1.45139	Home	0-3	2016	35-49	Chirstian	5-6	25-64	18-24	currently_married	working	Not_working	≥5		4-6	25-64	Yes	No	No
181	1854161	poorest		1.85416	Home	0-3	2019	25-34	Chirstian	≥7	25-64	<18	currently_married			≥5		4-6				No
450	1846572	poorest	not a big problem	1.84657	Institution	0-3	2016	25-34	Chirstian	5-6	25-64	18-24	currently_married		Not_working	≥5		4-6	25-64	No	No	No
576	3432214	poorest	big problem	3.43221	Home	0-3	2016	35-49	Chirstian	≥7	25-64	<18	currently_married	working	Not_working	≥5		≥7	25-64	Yes	Yes	No
35	140961	poorest	not a big problem	0.140961	Institution	0-3	2016	25-34	Chirstian	≥7	25-64	18-24	currently_married	working	working	≤4		4-6	25-64	Yes	No	No
105	27890	poorest	not a big problem	0.02789	Institution	≥4	2016	15-24	Chirstian	1-4	25-64	<18	currently_married	working	Not_working	≤4		≤3	25-64	No	No	Yes
617	57603	poorest	big problem	0.057603	Home	0-3	2011	35-49	Muslim	≥7	25-64	18-24	currently_married	working	Not_working	≤4	No_education	≥7	25-64	Yes	No	No
433	137479	poorest	big problem	0.137479	Home	≥4	2016	25-34	Muslim	≥7	25-64	<18	currently_married	working	working	≤4		≥7	25-64	No	Yes	Yes
51	190131	poorest	not a big problem	0.190131	Home	0-3	2016	35-49	Muslim	5-6	25-64	<18	currently_married	working	Not_working	≤4		≥7	25-64	Yes	Yes	No
113	1541839	poorest	big problem	1.54184	Institution	0-3	2016	35-49	Chirstian	5-6	25-64	≥25	currently_married	Not_working	Not_working	≤4		4-6	25-64	Yes	No	No
88	262621	poorest	big problem	0.262621	Home	≥4	2016	25-34	Chirstian	5-6	25-64	<18	currently_married	working	working	≤4		4-6	25-64	Yes	No	Yes
219	33339	poorest		0.033339	Institution	≥4	2019	35-49	Chirstian	≥7	25-64	18-24	currently_married			≥5		4-6				No
626	263630	poorest	big problem	0.26363	Home	0-3	2011	15-24	Chirstian	1-4	25-64	<18	currently_married	working	Not_working	≥5	primary	≤3	25-64	No	Yes	No
106	25620	poorest	big problem	0.02562	Institution	0-3	2016	25-34	Chirstian	1-4	25-64	18-24	currently_married	working	Not_working	≤4		≤3	25-64	Yes	No	No
538	2214367	poorest	big problem	2.21437	Home	0-3	2011	15-24	Chirstian	1-4	≤24	18-24	currently_married	working	working	≥5	primary	≤3	≤24	Yes	Yes	No
10	3411601	poorest	big problem	3.4116	Home	≥4	2011	25-34	Muslim	≥7	25-64	<18	currently_married	working	working	≤4	No_education	4-6	25-64	No	Yes	Yes
17	616248	poorest		0.616248	Home	0-3	2019	35-49	Chirstian	5-6	25-64	<18	currently_married			≥5		≥7				No
200	43339	poorest	big problem	0.043339	Home	≥4	2011	25-34	Muslim	5-6	25-64	18-24	currently_married	working	Not_working	≥5	No_education	≤3	25-64	Yes	No	No
48	117169	poorest	big problem	0.117169	Institution	0-3	2016	25-34	Muslim	≥7	25-64	18-24	currently_married	Not_working	working	≤4		≥7	25-64	Yes	No	No
196	541157	poorest	big problem	0.541157	Institution	0-3	2016	35-49	Chirstian	≥7	25-64	<18	currently_married	working	working	≥5		4-6	25-64	Yes	No	No
417	32393	poorest	not a big problem	0.032393	Institution	≥4	2016	15-24	Chirstian	5-6	≤24	<18	currently_married	working	Not_working	≤4		≤3	25-64	Yes	No	Yes
242	95418	poorest	big problem	0.095418	Home	≥4	2016	25-34	Muslim	1-4	25-64	18-24	currently_married	working	Not_working	≥5		≤3	25-64	No	No	No
32	129903	poorest		0.129903	Home	≥4	2019	25-34	Muslim	5-6	25-64	18-24	currently_married			≤4		4-6				Yes
515	169804	poorest	big problem	0.169804	Home	0-3	2016	25-34	Chirstian	≥7	25-64	18-24	currently_married	Not_working	Not_working	≤4		4-6	25-64	Yes	No	No
530	86700	poorest	big problem	0.0867	Home	0-3	2011	25-34	Chirstian	≥7	25-64	<18	currently_married	working	Not_working	≤4	primary	4-6	25-64	Yes	Yes	No
277	467517	poorest	big problem	0.467517	Home	0-3	2016	35-49	Muslim	5-6	25-64	18-24	currently_married	working	working	≤4		≥7	25-64	No	Yes	No
135	94466	poorest	big problem	0.094466	Home	0-3	2016	15-24	Muslim	5-6	25-64	<18	currently_married	working	Not_working	≤4		≤3	25-64	Yes	No	No
122	1162475	poorest		1.16247	Home	0-3	2019	35-49	Muslim	≥7	≤24	<18	currently_married			≥5		≥7				No
217	524709	poorest	not a big problem	0.524709	Home	0-3	2011	15-24	Chirstian	≥7	25-64	<18	currently_married	working	Not_working	≤4	No_education	≤3	25-64	Yes	Yes	No
85	128172	poorest	big problem	0.128172	Home	0-3	2011	15-24	Muslim	1-4	25-64	<18	currently_married	Not_working	Not_working	≤4	primary	≤3	25-64	No	Yes	No
205	1314959	poorest		1.31496	Institution	≥4	2019	25-34	Muslim	≥7	25-64	<18	currently_married			≥5		4-6				No
299	48267	poorest		0.048267	Institution	≥4	2019	25-34	Muslim	5-6	25-64	18-24	currently_married			≤4		≤3				Yes
170	115726	poorest		0.115726	Institution	≥4	2019	35-49	Muslim	5-6	25-64	18-24	currently_married			≤4		≥7				Yes
239	1455128	poorest	not a big problem	1.45513	Home	≥4	2011	25-34	Chirstian	1-4	25-64	18-24	currently_married	working	working	≤4	primary	≤3	25-64	No	Yes	Yes
576	3432214	poorest	big problem	3.43221	Home	0-3	2016	15-24	Chirstian	5-6	25-64	<18	currently_married	working	working	≤4		≤3	25-64	Yes	Yes	No
101	35982	poorest	big problem	0.035982	Home	≥4	2011	25-34	Muslim	≥7	25-64	<18	currently_married	working	Not_working	≤4	No_education	4-6	25-64	Yes	Yes	Yes
122	2120928	poorest	big problem	2.12093	Home	0-3	2011	15-24	Chirstian	≥7	25-64	18-24	currently_married	working	working	≥5	No_education	≤3	25-64		No	No
78	645477	poorest	big problem	0.645477	Institution	≥4	2016	35-49	Chirstian	≥7	25-64	18-24	currently_married	working	working	≥5		4-6	25-64	No	No	No
6	652857	poorest		0.652857	Institution	0-3	2019	15-24	Chirstian	5-6	25-64	18-24	currently_married			≤4		≤3				No
67	1443477	poorest	big problem	1.44348	Home	0-3	2011	15-24	Muslim	5-6	≥65	<18	curently_unmarried	working	working	≥5	No_education	≤3		Yes	No	No
246	534140	poorest	big problem	0.53414	Home	0-3	2011	15-24	Chirstian	1-4	≤24	<18	curently_unmarried	working	working	≤4	No_education	≤3		Yes	Yes	No
49	76789	poorest		0.076789	Home	0-3	2019	15-24	Muslim	1-4	≤24	<18	currently_married			≤4		≤3				No
88	1559993	poorest	big problem	1.55999	Home	≥4	2011	25-34	Muslim	≥7	25-64	18-24	currently_married	working	Not_working	≤4	primary	4-6	25-64	Yes	Yes	Yes
318	127305	poorest	not a big problem	0.127305	Home	0-3	2016	25-34	Muslim	≥7	25-64	18-24	currently_married	working	Not_working	≥5		≤3	25-64	Yes	No	No
148	298584	poorest		0.298584	Home	≥4	2019	25-34	Chirstian	5-6	25-64	<18	currently_married			≤4		4-6				Yes
217	524709	poorest	not a big problem	0.524709	Home	0-3	2011	35-49	Chirstian	≥7	25-64	18-24	currently_married	working	Not_working	≤4	No_education	4-6	25-64	Yes	Yes	No
113	3171329	poorest		3.17133	Home	0-3	2019	25-34		≥7	25-64	<18	currently_married			≤4		4-6				No
131	448757	poorest	big problem	0.448757	Home	0-3	2011	35-49	Chirstian	≥7	25-64	<18	currently_married	working	working	≤4	No_education	≥7	25-64	Yes	No	No
180	576152	poorest	big problem	0.576152	Home	0-3	2011	15-24	Chirstian	≥7	25-64	<18	currently_married	working	working	≤4	primary	≤3	25-64	Yes	No	No
305	57555	poorest		0.057555	Home	0-3	2019	35-49	Muslim	≥7	25-64	<18	currently_married			≥5		≥7				No
538	916778	poorest	not a big problem	0.916778	Home	≥4	2016	35-49	Chirstian	5-6	25-64	18-24	curently_unmarried		working	≤4		≥7		No	No	Yes
211	31659	poorest		0.031659	Institution	0-3	2019	35-49	Chirstian	≥7	25-64	18-24	currently_married			≤4		4-6				No
89	2148204	poorest	big problem	2.1482	Home	0-3	2011	35-49	Chirstian	5-6	25-64	18-24	currently_married	working	working	≥5	No_education	4-6	25-64	Yes	No	No
34	1599740	poorest	not a big problem	1.59974	Home	0-3	2016	25-34	Chirstian	5-6	25-64	18-24	currently_married	working	Not_working	≥5		4-6	25-64	Yes	No	No
241	88137	poorest	not a big problem	0.088137	Home	0-3	2016	35-49	Muslim	≥7	25-64	18-24	currently_married	working	Not_working	≥5		≥7	25-64	Yes	No	No
617	57603	poorest	big problem	0.057603	Home	0-3	2011	25-34	Muslim	1-4	25-64	18-24	currently_married	working	Not_working	≤4	No_education	4-6	25-64	Yes	No	No
9	652857	poorest		0.652857	Home	≥4	2019	25-34	Chirstian	5-6	25-64	18-24	currently_married			≤4		≤3				Yes
636	627374	poorest	big problem	0.627374	Institution	≥4	2016	15-24	Chirstian	1-4	25-64	18-24	currently_married	working	working	≤4		≤3	25-64	Yes	No	Yes
422	46419	poorest	big problem	0.046419	Home	≥4	2011	35-49	Chirstian	≥7	25-64	<18	currently_married	working	Not_working	≤4	primary	≥7	25-64	Yes	No	Yes
234	1474271	poorest	big problem	1.47427	Home	≥4	2011	25-34	Chirstian	≥7	25-64	<18	currently_married	working	Not_working	≥5	No_education	4-6	25-64	No	Yes	No
601	4987751	poorest	big problem	4.98775	Home	0-3	2016	25-34		≥7	25-64	18-24	currently_married	working	Not_working	≥5		4-6	25-64	Yes	No	No
22	713479	poorest		0.713479	Home	≥4	2019	25-34	Chirstian	5-6	25-64	<18	currently_married			≤4		4-6				Yes
316	2490708	poorest	big problem	2.49071	Home	0-3	2016	25-34	Chirstian	5-6	25-64	18-24	currently_married	working	working	≥5		≤3	25-64	Yes	No	No
8	1490880	poorest	big problem	1.49088	Home	≥4	2011	15-24	Chirstian	5-6	25-64	18-24	currently_married	working	Not_working	≤4	No_education	≤3	25-64	No	No	Yes
21	172204	poorest	big problem	0.172204	Home	0-3	2011	15-24	Muslim	1-4	25-64	18-24	currently_married	working	Not_working	≤4	primary	≤3	25-64	Yes	Yes	No
636	627374	poorest	big problem	0.627374	Institution	0-3	2016	35-49	Chirstian	≥7	25-64	<18	currently_married	working	Not_working	≥5		≥7	25-64	Yes	No	No
554	33104	poorest	big problem	0.033104	Home	≥4	2016	15-24	Chirstian	1-4	25-64	18-24	currently_married		Not_working	≤4		≤3	25-64	Yes	No	Yes
610	1619581	poorest	big problem	1.61958	Home	≥4	2011	15-24	Chirstian	1-4	25-64	18-24	currently_married	working	Not_working	≤4	primary	≤3	25-64	Yes	No	Yes
279	2739647	poorest	big problem	2.73965	Home	≥4	2011	15-24	Muslim	1-4	25-64	18-24	currently_married	working	Not_working	≤4		≤3	25-64	Yes	Yes	Yes
406	574083	poorest	big problem	0.574083	Home	0-3	2011	35-49	Chirstian	≥7	25-64	18-24	currently_married	working	working	≥5	No_education	≥7	25-64	No	No	No
445	117217	poorest	big problem	0.117217	Home	0-3	2011	15-24	Muslim	≥7	25-64	<18	currently_married	working	Not_working	≤4	primary	≤3	25-64	Yes	No	No
447	6691	poorest	big problem	0.006691	Home	0-3	2011	15-24	Chirstian	5-6	25-64	18-24	currently_married	Not_working	Not_working	≤4	higher	≤3	25-64	Yes	No	No
69	137368	poorest	big problem	0.137368	Home	0-3	2011	25-34	Muslim	5-6	25-64	<18	currently_married	working	Not_working	≥5	No_education	4-6	25-64	Yes	Yes	No
561	220223	poorest	big problem	0.220223	Home	≥4	2016	25-34	Muslim	5-6	25-64	18-24	currently_married	working	Not_working	≤4		≤3	25-64	No	No	Yes
406	1939714	poorest	big problem	1.93971	Home	0-3	2016	25-34	Chirstian	≥7	25-64	18-24	currently_married	working	Not_working	≥5		4-6	25-64	Yes	Yes	No
46	37168	poorest	not a big problem	0.037168	Institution	≥4	2016	35-49	Chirstian	5-6	25-64	18-24	currently_married	working	Not_working	≤4		4-6	25-64	No	No	Yes
235	43106	poorest	not a big problem	0.043106	Institution	0-3	2016	15-24	Muslim	1-4	25-64	<18	currently_married	working	Not_working	≥5		≤3	25-64	No	No	No
448	42998	poorest	big problem	0.042998	Home	0-3	2016	25-34	Chirstian	5-6	25-64	<18	currently_married	working	working	≥5		4-6	25-64	No	No	No
22	713479	poorest		0.713479	Home	0-3	2019	15-24	Chirstian	≥7	25-64	18-24	currently_married			≥5		≤3				No
106	25620	poorest	big problem	0.02562	Home	≥4	2016	15-24	Chirstian	≥7	25-64	<18	currently_married	working	working	≤4		≤3	25-64		No	Yes
299	135350	poorest	big problem	0.13535	Home	0-3	2011	15-24	Muslim	5-6	≤24	18-24	currently_married	working	Not_working	≥5	higher	≤3	25-64	Yes	No	No
8	1490880	poorest	big problem	1.49088	Home	≥4	2011	25-34	Muslim	1-4	25-64	18-24	currently_married	working	Not_working	≥5	primary	≤3	25-64	Yes	No	No
167	111669	poorest		0.111669	Institution	0-3	2019	15-24	Chirstian	5-6	≥65	<18	currently_married			≤4		≤3				No
156	559356	poorest	big problem	0.559356	Home	≥4	2016	35-49	Chirstian	≥7	25-64	<18	currently_married	working	working	≤4		≥7	25-64	Yes	No	Yes
218	34505	poorest		0.034505	Institution	0-3	2019	15-24	Chirstian	≥7	25-64	<18	currently_married			≤4		≤3				No
162	87770	poorest		0.08777	Home	0-3	2019	15-24	Chirstian	5-6	25-64	<18	currently_married			≤4		≤3				No
46	131950	poorest		0.13195	Institution	0-3	2019	25-34	Muslim	≥7	25-64	<18	currently_married			≥5		≥7				No
123	1485476	poorest		1.48548	Institution	0-3	2019	15-24	Muslim	5-6	25-64	18-24	curently_unmarried			≥5		≤3				No
8	1490880	poorest	big problem	1.49088	Home	≥4	2011	25-34		5-6	25-64	18-24	currently_married	working	Not_working	≤4	No_education	≤3	25-64	Yes	No	Yes
596	164504	poorest	big problem	0.164504	Home	0-3	2016	25-34	Muslim	≥7	25-64	<18	currently_married	working	Not_working	≤4		4-6	25-64	Yes	Yes	No
479	699310	poorest	big problem	0.69931	Home	0-3	2016	35-49	Chirstian	≥7	25-64	18-24	currently_married	working	working	≥5		≥7	25-64	Yes	No	No
136	393851	poorest		0.393851	Home	0-3	2019	25-34	Muslim	1-4	25-64	18-24	curently_unmarried			≥5		≤3				No
642	112815	poorest	big problem	0.112815	Home	0-3	2016	15-24	Muslim	1-4	≤24	18-24	currently_married	working	Not_working	≤4		≤3	≤24	Yes	No	No
631	40215	poorest	big problem	0.040215	Home	≥4	2011	25-34	Chirstian	5-6	25-64	18-24	curently_unmarried		working	≤4		≤3		No	No	Yes
18	697118	poorest		0.697118	Home	≥4	2019	35-49	Chirstian	1-4	25-64	18-24	currently_married			≤4		≤3				Yes
42	1478491	poorest	big problem	1.47849	Home	0-3	2011	25-34	Chirstian	≥7	25-64	<18	currently_married	working	working	≥5	primary	4-6	25-64	Yes	No	No
240	308512	poorest	big problem	0.308512	Home	0-3	2011	35-49	Muslim	≥7	≥65	18-24	currently_married	working	Not_working	≥5	No_education	≥7	≥65	Yes	Yes	No
336	76858	poorest	not a big problem	0.076858	Home	0-3	2016	15-24	Muslim	≥7	25-64	18-24	currently_married	working	Not_working	≥5		≤3	25-64	Yes	No	No
558	1306423	poorest	big problem	1.30642	Home	≥4	2011	25-34		5-6	25-64	18-24	currently_married	working	working	≤4	No_education	≤3	25-64	No	Yes	Yes
239	1455128	poorest	big problem	1.45513	Home	0-3	2011	25-34	Chirstian	5-6	25-64	18-24	currently_married	working	Not_working	≥5	No_education	≤3	25-64	Yes	No	No
621	2012586	poorest	not a big problem	2.01259	Home	0-3	2011	25-34	Chirstian	5-6	25-64	18-24	curently_unmarried	working		≥5	No_education	≤3		Yes	No	No
32	129903	poorest		0.129903	Home	0-3	2019	25-34	Muslim	1-4	25-64	18-24	currently_married			≤4		≤3				No
479	699310	poorest	big problem	0.69931	Home	0-3	2016	35-49	Chirstian	≥7	25-64	<18	currently_married	working	working	≥5		≥7	25-64	No	No	No
346	19354	poorest	not a big problem	0.019354	Home	≥4	2016	15-24	Chirstian	1-4	25-64	<18	currently_married	Not_working	working	≤4		≤3	25-64	Yes	No	Yes
63	20099	poorest	big problem	0.020099	Home	0-3	2011	15-24	Chirstian	1-4	≤24	<18	currently_married	working	Not_working	≤4	No_education	≤3	25-64	Yes	No	No
104	2953727	poorest		2.95373	Institution	≥4	2019	25-34	Muslim	1-4	25-64	18-24	currently_married			≤4		≤3				Yes
219	48316	poorest	big problem	0.048316	Institution	0-3	2016	25-34	Chirstian	≥7	25-64	<18	currently_married	working	Not_working	≤4		4-6	25-64	Yes	No	No
479	699310	poorest	big problem	0.69931	Home	0-3	2016	35-49	Chirstian	1-4	25-64	<18	curently_unmarried		working	≥5		4-6		Yes	No	No
30	71959	poorest	big problem	0.071959	Home	0-3	2016	25-34	Muslim	≥7	25-64	<18	currently_married	working	Not_working	≥5		≥7	25-64	No	No	No
243	1532069	poorest	big problem	1.53207	Home	0-3	2011	35-49	Chirstian	≥7	25-64	18-24	curently_unmarried	working	working	≥5	No_education	≥7		Yes	No	No
88	262621	poorest	big problem	0.262621	Home	0-3	2016	35-49	Chirstian	≥7	25-64	<18	currently_married	working	working	≥5		≥7	25-64	Yes	No	No
425	2315583	poorest	big problem	2.31558	Home	0-3	2016	15-24	Chirstian	5-6	25-64	18-24	currently_married	working	working	≥5		≤3	25-64	Yes	No	No
648	51628	poorest	big problem	0.051628	Home	0-3	2011	25-34	Chirstian	≥7	25-64	<18	currently_married	working	working	≤4	primary	≥7	25-64	Yes	No	No
35	140990	poorest		0.14099	Home	0-3	2019	25-34	Muslim	1-4	25-64	18-24	currently_married			≥5		≤3				No
49	76789	poorest		0.076789	Home	0-3	2019	25-34	Muslim	≥7	25-64	18-24	currently_married			≥5		≤3				No
146	349137	poorest		0.349137	Institution	≥4	2019	25-34	Muslim	5-6	25-64	<18	currently_married			≤4		4-6				Yes
68	35571	poorest	big problem	0.035571	Home	0-3	2011	15-24	Muslim	1-4	≤24	18-24	currently_married	working	Not_working	≤4	primary	≤3	≤24	Yes	Yes	No
536	88678	poorest	big problem	0.088678	Home	0-3	2011	25-34	Chirstian	5-6	25-64	18-24	currently_married	working	Not_working	≤4	secondary	≤3	25-64	Yes	No	No
95	296928	poorest	big problem	0.296928	Home	0-3	2016	35-49	Muslim	≥7	25-64	18-24	currently_married	working	working	≥5		≥7	25-64	Yes	No	No
556	415363	poorest	big problem	0.415363	Home	0-3	2016	25-34	Muslim	5-6	25-64	18-24	currently_married		Not_working	≥5		4-6	25-64	Yes	No	No
648	51628	poorest	big problem	0.051628	Home	0-3	2011	25-34	Chirstian	5-6	25-64	18-24	currently_married	working	Not_working	≥5	secondary	4-6	25-64	No	No	No
26	131734	poorest	big problem	0.131734	Home	0-3	2011	25-34	Muslim	≥7	25-64	<18	curently_unmarried	working	working	≥5	No_education	4-6		No	No	No
35	140990	poorest		0.14099	Home	≥4	2019	25-34	Muslim	≥7		<18	currently_married			≤4		≥7				Yes
235	43106	poorest	not a big problem	0.043106	Home	≥4	2016	25-34	Muslim	5-6	25-64	18-24	currently_married	Not_working	Not_working	≤4		4-6	25-64	No	No	Yes
538	916778	poorest	not a big problem	0.916778	Institution	≥4	2016	15-24	Chirstian	5-6	25-64	18-24	curently_unmarried		Not_working	≥5		≤3		Yes	No	No
152	2410545	poorest	not a big problem	2.41055	Home	≥4	2016	35-49	Chirstian	5-6	25-64	<18	currently_married	working	working	≤4		≥7	25-64	No	No	Yes
267	46810	poorest	big problem	0.04681	Home	0-3	2011	15-24	Chirstian	≥7	25-64	<18	currently_married	working	Not_working	≥5	primary	≤3	25-64	No	No	No
487	127131	poorest	not a big problem	0.127131	Home	≥4	2011	35-49	Chirstian	≥7	25-64	18-24	currently_married	Not_working	working	≤4	primary	≥7	25-64	Yes	No	Yes
71	942794	poorest	big problem	0.942794	Home	0-3	2011	35-49	Chirstian	≥7	25-64	≥25	currently_married	working	working	≥5	No_education	4-6	25-64	No	Yes	No
46	131950	poorest		0.13195	Institution	≥4	2019	25-34	Muslim	≥7	25-64	18-24	currently_married			≤4		4-6				Yes
162	87770	poorest		0.08777	Home	0-3	2019	35-49		1-4	25-64	<18	currently_married			≥5		4-6				No
487	127131	poorest	big problem	0.127131	Home	0-3	2011	35-49	Chirstian	≥7	25-64	≥25	currently_married	working	working	≤4	primary	4-6	25-64	Yes	No	No
564	176585	poorest	not a big problem	0.176585	Home	0-3	2016	25-34	Muslim	5-6	25-64	<18	currently_married	working	working	≥5		≥7	25-64	Yes	No	No
637	529815	poorest	not a big problem	0.529815	Home	≥4	2011	15-24	Chirstian	5-6	≤24	18-24	curently_unmarried	working	working	≥5	No_education	≤3		Yes	Yes	No
100	2214896	poorest		2.2149	Institution	≥4	2019	25-34	Chirstian	5-6	25-64	<18	currently_married			≤4		4-6				Yes
213	25109	poorest		0.025109	Institution	≥4	2019	35-49	Chirstian	5-6	25-64	<18	curently_unmarried			≥5		≥7				No
484	192455	poorest	big problem	0.192455	Home	0-3	2016	15-24	Muslim	5-6	25-64	<18	currently_married	working	working	≤4		≤3	25-64	Yes	No	No
379	1223278	poorest	not a big problem	1.22328	Institution	0-3	2016	25-34	Muslim	≥7	25-64	<18	currently_married	working	Not_working	≤4		4-6	25-64	Yes	No	No
556	415363	poorest	big problem	0.415363	Home	≥4	2016	15-24	Muslim	5-6	25-64	<18	currently_married		Not_working	≤4		4-6	25-64	No	No	Yes
50	58069	poorest		0.058069	Home	0-3	2019	25-34	Muslim	5-6	25-64	<18	currently_married			≥5		4-6				No
251	243082	poorest	big problem	0.243082	Home	≥4	2011	15-24	Chirstian	1-4	25-64	<18	currently_married	working	Not_working	≥5	No_education	≤3	25-64	No	Yes	No
242	95418	poorest	big problem	0.095418	Institution	0-3	2016	25-34	Muslim	≥7	25-64	<18	currently_married	working	Not_working	≥5		≥7	25-64	Yes	No	No
479	463326	poorest	big problem	0.463326	Home	0-3	2011	35-49	Muslim	≥7	25-64	<18	currently_married	working	working	≥5	primary	≥7	25-64	Yes	No	No
143	153812	poorest	not a big problem	0.153812	Home	0-3	2016	35-49	Chirstian	≥7	25-64	18-24	currently_married	working	Not_working	≥5		≥7	25-64	Yes	No	No
450	1846572	poorest	not a big problem	1.84657	Home	≥4	2016	15-24		1-4	25-64	<18	currently_married	working	working	≤4		≤3	25-64	No	No	Yes
287	549443	poorest	not a big problem	0.549443	Home	≥4	2011	25-34	Chirstian	≥7	25-64	18-24	currently_married	working	working	≤4	primary	4-6	25-64	Yes	Yes	Yes
110	32939	poorest	big problem	0.032939	Home	0-3	2011	35-49	Muslim	≥7	25-64	18-24	currently_married	working	Not_working	≤4	No_education	4-6	25-64	Yes	No	No
131	448757	poorest	big problem	0.448757	Home	≥4	2011	15-24	Chirstian	1-4	25-64	18-24	currently_married	working	working	≤4	secondary	≤3	25-64	Yes	No	Yes
242	95418	poorest	big problem	0.095418	Home	≥4	2016	25-34	Muslim	≥7	25-64	18-24	currently_married	working	Not_working	≤4		≥7	25-64	Yes	No	Yes
205	1314959	poorest		1.31496	Institution	≥4	2019	25-34	Muslim	≥7	25-64	<18	currently_married			≤4		≥7				Yes
87	1700023	poorest	big problem	1.70002	Institution	≥4	2016	15-24	Chirstian	5-6	25-64	18-24	currently_married	working	working	≤4		≤3	25-64	Yes	No	Yes
643	60400	poorest	not a big problem	0.0604	Home	≥4	2016	15-24	Muslim	1-4	≤24	<18	currently_married	working	working	≤4		≤3	25-64	Yes	No	Yes
103	460206	poorest	big problem	0.460206	Institution	≥4	2016	25-34	Muslim	5-6	25-64	<18	curently_unmarried		working	≤4		4-6		Yes	Yes	Yes
357	1545548	poorest	big problem	1.54555	Home	≥4	2011	35-49		≥7	25-64	18-24	currently_married	working	working	≥5	primary	4-6	25-64	Yes	Yes	No
577	40982	poorest	big problem	0.040982	Home	0-3	2011	15-24	Muslim	≥7	25-64	<18	currently_married	working	Not_working	≥5	No_education	≤3	≤24	Yes	No	No
598	2802852	poorest	big problem	2.80285	Home	0-3	2011	35-49	Muslim	≥7	25-64	18-24	currently_married	working	Not_working	≤4	No_education	≥7	25-64	Yes	Yes	No
334	122545	poorest	big problem	0.122545	Home	0-3	2016	25-34	Muslim	5-6	25-64	18-24	currently_married	working	Not_working	≥5		4-6	25-64	Yes	No	No
47	52191	poorest		0.052191	Home	0-3	2019	25-34	Muslim	≥7	25-64	<18	currently_married			≥5		4-6				No
565	1939098	poorest	not a big problem	1.9391	Home	0-3	2016	35-49	Chirstian	≥7	25-64	<18	currently_married	working	working	≥5		4-6	25-64	Yes	No	No
241	88137	poorest	big problem	0.088137	Institution	≥4	2016	15-24	Muslim	1-4	≤24	<18	currently_married	Not_working	Not_working	≥5		≤3	25-64	Yes	No	No
492	520739	poorest	big problem	0.520739	Institution	0-3	2016	35-49	Muslim	≥7	25-64	18-24	currently_married	working	Not_working	≤4		4-6	25-64	No	No	No
642	112815	poorest	big problem	0.112815	Institution	≥4	2016	15-24	Muslim	1-4	25-64	18-24	currently_married	working	Not_working	≤4		≤3	25-64	No	No	Yes
130	441234	poorest		0.441234	Institution	0-3	2019	25-34	Muslim	≥7	≥65	18-24	currently_married			≥5		≤3				No
445	1809233	poorest	big problem	1.80923	Home	0-3	2016	25-34	Chirstian	1-4	25-64	18-24	currently_married	working	working	≤4		4-6	25-64	No	Yes	No
193	943743	poorest		0.943743	Institution	0-3	2019	15-24	Chirstian	5-6	≤24	<18	currently_married			≥5		4-6				No
355	693804	poorest	not a big problem	0.693804	Institution	≥4	2016	25-34	Chirstian	5-6	25-64	18-24	currently_married	working	working	≤4		4-6	25-64	Yes	No	Yes
427	107968	poorest	not a big problem	0.107968	Institution	0-3	2016	15-24	Muslim	1-4	≤24	18-24	currently_married	working	Not_working	≥5		≤3	25-64	No	Yes	No
213	555575	poorest	not a big problem	0.555575	Home	0-3	2011	15-24	Chirstian	5-6	25-64	<18	currently_married	working	Not_working	≥5	No_education	≤3	25-64	Yes	No	No
556	415363	poorest	big problem	0.415363	Home	0-3	2016	25-34	Muslim	1-4	25-64	<18	currently_married		Not_working	≤4		4-6	25-64	No	No	No
128	484660	poorest	not a big problem	0.48466	Institution	≥4	2016	35-49	Chirstian	5-6	25-64	18-24	currently_married	working	working	≤4		4-6	25-64	Yes	No	Yes
636	602949	poorest	big problem	0.602949	Home	0-3	2011	25-34	Chirstian	≥7	25-64	<18	currently_married	working	working	≥5	No_education	≥7	25-64	No	No	No
361	2974406	poorest	big problem	2.97441	Institution	≥4	2016	25-34	Chirstian	5-6	25-64	<18	currently_married	working	working	≤4		4-6	25-64	No	No	Yes
585	1861011	poorest	big problem	1.86101	Home	0-3	2011	35-49	Chirstian	≥7	25-64	18-24	currently_married	working	working	≥5	No_education	≥7	25-64	Yes	No	No
466	1681806	poorest	big problem	1.68181	Institution	0-3	2016	15-24	Chirstian	≥7	25-64	18-24	currently_married	Not_working	Not_working	≤4		≤3	25-64	Yes	No	No
115	1806911	poorest	big problem	1.80691	Home	0-3	2011	25-34	Chirstian	≥7	25-64	<18	currently_married	working	Not_working	≥5	No_education	≥7	25-64	Yes	No	No
41	152898	poorest		0.152898	Home	0-3	2019	25-34	Muslim	≥7	25-64	<18	currently_married			≤4		4-6				No
487	127131	poorest	big problem	0.127131	Home	≥4	2011	15-24	Chirstian	≥7	≥65	18-24	currently_married	working	Not_working	≤4	higher	≤3	25-64	No	No	Yes
641	470045	poorest	not a big problem	0.470045	Home	≥4	2016	15-24	Muslim	1-4	25-64	<18	currently_married	working	Not_working	≤4		≤3	25-64	Yes	No	Yes
61	118237	poorest	big problem	0.118237	Home	0-3	2011	35-49	Chirstian	5-6	25-64	18-24	currently_married	working	Not_working	≥5	No_education	4-6	25-64	Yes	No	No
211	31659	poorest		0.031659	Home	0-3	2019	15-24	Chirstian	5-6	≥65	<18	currently_married			≤4		≤3				No
279	1761423	poorest	big problem	1.76142	Home	0-3	2016	15-24	Chirstian	1-4	25-64	<18	currently_married	working	Not_working	≥5		≤3	25-64	No	No	No
62	1862702	poorest		1.8627	Institution	≥4	2019	35-49	Chirstian	5-6	25-64	<18	currently_married			≥5		≥7				No
632	186708	poorest	big problem	0.186708	Home	≥4	2016	35-49	Muslim	≥7	25-64	18-24	currently_married	working	Not_working	≤4		≥7	25-64	Yes	No	Yes
362	193953	poorest	big problem	0.193953	Home	0-3	2016	35-49	Muslim	1-4	25-64	<18	currently_married		Not_working	≤4		4-6	25-64	Yes	Yes	No
167	111669	poorest		0.111669	Home	0-3	2019	25-34	Chirstian	≥7	25-64	<18	currently_married			≤4		≥7				No
75	119701	poorest	big problem	0.119701	Home	0-3	2016	25-34	Muslim	5-6	25-64	18-24	currently_married	working	Not_working	≤4		4-6	25-64	Yes	No	No
584	598566	poorest	big problem	0.598566	Home	0-3	2016	25-34	Chirstian	1-4	25-64	18-24	currently_married	working	Not_working	≥5		≤3	25-64	Yes	No	No
640	3057485	poorest	not a big problem	3.05749	Institution	0-3	2016	35-49	Chirstian	≥7	25-64	<18	currently_married	working	working	≤4		≥7	25-64	No	No	No
530	86700	poorest	not a big problem	0.0867	Institution	0-3	2011	35-49	Chirstian	≥7	25-64	18-24	currently_married	working	Not_working	≤4	No_education	4-6	25-64	Yes	No	No
47	52191	poorest		0.052191	Home	0-3	2019	25-34	Muslim	5-6	25-64	<18	currently_married			≥5		4-6				No
116	311202	poorest	not a big problem	0.311202	Home	0-3	2016	25-34	Muslim	1-4	25-64	18-24	currently_married	working	Not_working	≤4		≤3	25-64	No	No	No
7	633933	poorest		0.633933	Home	0-3	2019	25-34	Chirstian	1-4	≥65	≥25	currently_married			≥5		≤3				No
184	154493	poorest	not a big problem	0.154493	Home	≥4	2016	35-49	Chirstian	≥7	25-64	<18	currently_married	working	Not_working	≤4		≥7	25-64	No	No	Yes
298	589952	poorest	big problem	0.589952	Institution	≥4	2016	25-34	Chirstian	≥7	25-64	18-24	currently_married	working	working	≥5		4-6	25-64	Yes	No	No
134	135795	poorest	big problem	0.135795	Home	0-3	2016	25-34	Muslim	5-6	25-64	18-24	currently_married	working	Not_working	≤4		4-6	25-64	No	No	No
138	290046	poorest	big problem	0.290046	Institution	0-3	2016	25-34	Muslim	1-4	25-64	18-24	currently_married	working	Not_working	≤4		≤3	25-64	Yes	No	No
357	1545548	poorest	big problem	1.54555	Home	0-3	2011	25-34	Chirstian	5-6	25-64	≥25	currently_married	working	working	≥5	primary	≤3	25-64	Yes	Yes	No
118	177653	poorest	big problem	0.177653	Home	0-3	2011	25-34	Muslim	5-6	25-64	<18	currently_married	working	working	≥5	No_education	4-6	25-64	Yes	Yes	No
169	75121	poorest		0.075121	Institution	0-3	2019	25-34	Chirstian	≥7	25-64	<18	currently_married			≤4		≥7				No
265	59050	poorest	not a big problem	0.05905	Home	0-3	2016	15-24	Chirstian	1-4	≤24	18-24	currently_married	working	Not_working	≥5		≤3	25-64	Yes	No	No
242	95418	poorest	not a big problem	0.095418	Institution	≥4	2016	25-34	Muslim	5-6	25-64	18-24	currently_married	working	Not_working	≤4		≤3	25-64	No	No	Yes
118	177653	poorest	big problem	0.177653	Home	0-3	2011	15-24	Muslim	1-4	25-64	18-24	currently_married	working	working	≥5	primary	≤3	25-64	Yes	No	No
284	36820	poorest	not a big problem	0.03682	Institution	≥4	2016	35-49	Chirstian	≥7	≥65	<18	currently_married		working	≤4		4-6	25-64	No	No	Yes
421	67938	poorest	big problem	0.067938	Home	0-3	2011	35-49	Muslim	≥7	25-64	≥25	currently_married	working	Not_working	≥5	No_education	4-6	25-64	Yes	Yes	No
85	1067483	poorest		1.06748	Home	0-3	2019	15-24	Chirstian	1-4	25-64	18-24	currently_married			≥5		≤3				No
177	592916	poorest	big problem	0.592916	Home	0-3	2011	25-34	Chirstian	≥7	25-64	<18	currently_married	working	working	≥5	No_education	4-6	25-64	No	Yes	No
185	30063	poorest	big problem	0.030063	Home	≥4	2011	25-34	Chirstian	5-6	25-64	18-24	currently_married	working	Not_working	≤4	primary	4-6	25-64	Yes	No	Yes
604	657474	poorest	not a big problem	0.657474	Home	0-3	2016	25-34	Chirstian	5-6	25-64	18-24	currently_married	working	working	≥5		4-6	25-64	Yes	No	No
530	997442	poorest	not a big problem	0.997442	Home	0-3	2016	35-49	Muslim	≥7	25-64	≥25	currently_married	Not_working	Not_working	≥5		4-6	25-64	No	No	No
638	1447023	poorest	big problem	1.44702	Home	0-3	2016	15-24	Chirstian	1-4	25-64	18-24	currently_married	working	Not_working	≥5		≤3	25-64		Yes	No
89	669616	poorest	big problem	0.669616	Institution	0-3	2016	35-49	Chirstian	≥7	25-64	18-24	currently_married	working	working	≥5		≥7	25-64	Yes	No	No
38	116063	poorest		0.116063	Home	0-3	2019	25-34	Muslim	5-6	25-64	<18	currently_married			≥5		4-6				No
245	3043524	poorest	big problem	3.04352	Home	0-3	2016	25-34	Muslim	5-6	25-64	18-24	currently_married	working	working	≥5		4-6	25-64	Yes	No	No
235	837851	poorest	not a big problem	0.837851	Home	≥4	2011	25-34	Chirstian	≥7	25-64	<18	currently_married	working	Not_working	≥5	No_education	≥7	≥65		No	No
122	2120928	poorest	big problem	2.12093	Home	0-3	2011	15-24	Chirstian	≥7	25-64	18-24	curently_unmarried	working	working	≤4	No_education	≤3		Yes	Yes	No
528	420029	poorest	big problem	0.420029	Home	≥4	2016	35-49	Chirstian	≥7	25-64	18-24	currently_married	working	Not_working	≥5		4-6	25-64	Yes	No	No
604	657474	poorest	not a big problem	0.657474	Institution	≥4	2016	25-34	Chirstian	≥7	25-64	18-24	currently_married	working	working	≤4		4-6	25-64	Yes	No	Yes
195	1327482	poorest		1.32748	Institution	0-3	2019	15-24	Chirstian	≥7	25-64	<18	curently_unmarried			≥5		≤3				No
518	2313244	poorest	big problem	2.31324	Home	0-3	2016	25-34	Chirstian	≥7	25-64	<18	currently_married	working	working	≥5		4-6	25-64	Yes	No	No
604	657474	poorest	big problem	0.657474	Institution	≥4	2016	35-49	Chirstian	≥7	25-64	18-24	currently_married	working	working	≤4		≥7	25-64	Yes	No	Yes
113	2854710	poorest	big problem	2.85471	Home	0-3	2011	15-24	Chirstian	1-4	25-64	18-24	currently_married	working	working	≥5	No_education	≤3	25-64	Yes	Yes	No
507	5972	poorest	not a big problem	0.005972	Home	0-3	2016	25-34	Chirstian	≥7	25-64	18-24	currently_married	Not_working	Not_working	≤4		4-6	25-64	No	No	No
586	2563413	poorest	big problem	2.56341	Home	0-3	2011	15-24	Chirstian	1-4	25-64	18-24	currently_married	working	working	≥5	No_education	≤3	25-64	Yes	Yes	No
523	87088	poorest	big problem	0.087088	Home	≥4	2016	35-49	Muslim	≥7	25-64	≥25	currently_married	working	Not_working	≤4		4-6	25-64	Yes	No	Yes
315	29437	poorest	not a big problem	0.029437	Home	0-3	2016	25-34	Chirstian	5-6	25-64	18-24	currently_married	working	Not_working	≤4		4-6	25-64	Yes	No	No
450	1846572	poorest	not a big problem	1.84657	Home	≥4	2016	25-34	Chirstian	5-6	25-64	18-24	currently_married	working	Not_working	≥5		4-6	25-64	Yes	No	No
58	109762	poorest	big problem	0.109762	Home	0-3	2011	15-24	Muslim	1-4	≤24	<18	currently_married	working	working	≥5	No_education	≤3	25-64	Yes	Yes	No
336	76858	poorest	not a big problem	0.076858	Home	0-3	2016	15-24	Muslim	1-4	25-64	18-24	currently_married	working	Not_working	≤4		≤3	25-64	Yes	No	No
401	12726	poorest	not a big problem	0.012726	Home	0-3	2011	25-34	Chirstian	≥7	25-64	18-24	currently_married	working	working	≥5	No_education	4-6	25-64	Yes	No	No
164	133360	poorest		0.13336	Home	0-3	2019	25-34	Chirstian	≥7	25-64	<18	currently_married			≥5		4-6				No
117	95886	poorest	big problem	0.095886	Home	0-3	2016	25-34	Muslim	≥7	25-64	<18	currently_married	Not_working	Not_working	≥5		4-6	25-64	Yes	No	No
58	1852973	poorest		1.85297	Home	≥4	2019	25-34	Chirstian	≥7	25-64	<18	currently_married			≥5		4-6				No
116	2842576	poorest		2.84258	Institution	0-3	2019	35-49	Muslim	≥7	25-64	18-24	curently_unmarried			≥5		≥7				No
39	115779	poorest		0.115779	Home	0-3	2019	25-34	Muslim	≥7	25-64	18-24	currently_married			≥5		≤3				No
624	37252	poorest	big problem	0.037252	Home	≥4	2011	35-49	Chirstian	5-6	25-64	18-24	currently_married	working	working	≤4	higher	4-6	25-64	No	No	Yes
166	124937	poorest	big problem	0.124937	Home	0-3	2016	25-34	Muslim	5-6	25-64	<18	currently_married	Not_working	Not_working	≤4		4-6	25-64	Yes	No	No
41	152898	poorest		0.152898	Institution	≥4	2019	25-34	Muslim	≥7	25-64	18-24	currently_married			≤4		≤3				Yes
183	1105914	poorest		1.10591	Institution	0-3	2019	25-34	Chirstian	5-6	25-64	18-24	currently_married			≥5		≤3				No
226	569722	poorest	not a big problem	0.569722	Home	≥4	2011	35-49	Chirstian	≥7	25-64	18-24	currently_married	working	working	≥5	No_education	4-6	25-64	Yes	No	No
46	131950	poorest		0.13195	Home	0-3	2019	35-49	Muslim	≥7	25-64	18-24	currently_married			≤4		≥7				No
219	33339	poorest		0.033339	Institution	0-3	2019	35-49	Chirstian	≥7	25-64	18-24	curently_unmarried			≤4		≥7				No
558	2206645	poorest	big problem	2.20665	Home	0-3	2016	25-34	Muslim	5-6	25-64	18-24	currently_married			≤4		4-6	25-64	Yes	No	No
78	2105435	poorest		2.10543	Institution	0-3	2019	15-24	Chirstian	1-4	≤24	<18	currently_married			≥5		≤3				No
177	2908272	poorest	big problem	2.90827	Institution	≥4	2016	25-34	Chirstian	≥7	25-64	<18	currently_married	working	working	≤4		≥7	25-64	Yes	No	Yes
633	43939	poorest	big problem	0.043939	Home	0-3	2011	15-24	Chirstian	5-6	25-64	<18	currently_married	Not_working	working	≥5	higher	≤3	25-64	Yes	No	No
602	218504	poorest	big problem	0.218504	Institution	≥4	2016	25-34	Chirstian	1-4	25-64	18-24	currently_married	working	working	≤4		≤3	25-64	Yes	Yes	Yes
138	48222	poorest	not a big problem	0.048222	Home	≥4	2011	35-49	Muslim	≥7	25-64	18-24	curently_unmarried	working	working	≥5	No_education	4-6		Yes	No	No
27	990981	poorest	big problem	0.990981	Home	0-3	2011	35-49	Muslim	5-6	25-64	18-24	currently_married	working	working	≥5	No_education	≥7	≥65	Yes	No	No
636	602949	poorest	big problem	0.602949	Home	0-3	2011	15-24	Chirstian	1-4	25-64	18-24	currently_married	working	working	≥5	primary	≤3	25-64	No	No	No
367	359625	poorest	not a big problem	0.359625	Institution	≥4	2016	35-49	Muslim	≥7	25-64	18-24	currently_married		Not_working	≤4		≥7	25-64	Yes	No	Yes
417	32393	poorest	not a big problem	0.032393	Institution	≥4	2016	15-24	Chirstian	≥7	≥65	<18	currently_married	Not_working	Not_working	≥5		≤3	25-64	No	No	No
247	526704	poorest	big problem	0.526704	Home	0-3	2011	15-24	Chirstian	1-4	25-64	<18	currently_married	working	working	≤4	primary	≤3	25-64	Yes	Yes	No
138	725359	poorest		0.725359	Home	0-3	2019	35-49	Muslim	≥7	25-64	18-24	currently_married			≥5		≥7				No
334	122545	poorest	big problem	0.122545	Institution	0-3	2016	15-24	Muslim	1-4	≤24	<18	currently_married	working	Not_working	≤4		≤3	25-64	Yes	No	No
33	112382	poorest		0.112382	Home	0-3	2019	15-24	Muslim	1-4	25-64	<18	currently_married			≥5		≤3				No
42	1478491	poorest	big problem	1.47849	Home	0-3	2011	15-24	Chirstian	≥7	25-64	<18	currently_married	working	Not_working	≥5	No_education	≤3	25-64	Yes	No	No
21	172204	poorest	big problem	0.172204	Home	0-3	2011	15-24	Muslim	1-4	25-64	<18	currently_married	working	Not_working	≤4	No_education	≤3	25-64	Yes	Yes	No
214	893440	poorest	not a big problem	0.89344	Home	0-3	2016	35-49	Muslim	≥7	25-64	<18	currently_married	working	Not_working	≥5		≥7	25-64	No	No	No
117	2617605	poorest		2.6176	Home	0-3	2019	25-34	Muslim	5-6	25-64	<18	currently_married			≥5		4-6				No
636	627374	poorest	big problem	0.627374	Institution	0-3	2016	15-24	Chirstian	1-4	25-64	18-24	currently_married	working	Not_working	≤4		≤3	25-64	Yes	No	No
242	95418	poorest	big problem	0.095418	Institution	≥4	2016	15-24	Muslim	1-4	≤24	<18	currently_married	working	Not_working	≤4		≤3	≤24	No	No	Yes
235	43106	poorest	not a big problem	0.043106	Home	0-3	2016	35-49	Muslim	5-6	25-64	<18	curently_unmarried			≤4		≥7		No	No	No
636	627374	poorest	not a big problem	0.627374	Home	0-3	2016	15-24	Chirstian	≥7	≥65	18-24	currently_married	working	working	≤4		≤3	≤24	Yes	Yes	No
51	190131	poorest	big problem	0.190131	Home	0-3	2016	25-34	Muslim	5-6	25-64	<18	currently_married	working	working	≥5		4-6	25-64	Yes	Yes	No
196	541157	poorest	big problem	0.541157	Institution	≥4	2016	25-34	Chirstian	5-6	25-64	18-24	currently_married	working		≤4		≤3	25-64	Yes	No	Yes
48	31687	poorest		0.031687	Home	0-3	2019	25-34	Muslim	5-6	25-64	<18	currently_married			≥5		≤3				No
297	3052387	poorest	big problem	3.05239	Home	≥4	2011	25-34	Muslim	5-6	25-64	<18	currently_married	working	Not_working	≤4	primary	4-6	25-64	Yes	Yes	Yes
48	31687	poorest		0.031687	Home	≥4	2019	15-24	Muslim	1-4	≤24	<18	currently_married			≤4		≤3				Yes
445	1809233	poorest	not a big problem	1.80923	Institution	≥4	2016	25-34	Chirstian	5-6	25-64	18-24	currently_married	working	Not_working	≥5		4-6	25-64	No	Yes	No
56	1355973	poorest		1.35597	Institution	≥4	2019	15-24	Chirstian	1-4	25-64	18-24	currently_married			≤4		≤3				Yes
107	85121	poorest	not a big problem	0.085121	Home	0-3	2011	25-34	Chirstian	1-4	25-64	<18	currently_married	working	Not_working	≥5	No_education	4-6	25-64	Yes	No	No
270	36230	poorest	not a big problem	0.03623	Institution	0-3	2016	35-49	Chirstian	≥7	25-64	18-24	curently_unmarried		working	≤4		4-6		Yes	No	No
38	116063	poorest		0.116063	Home	0-3	2019	25-34	Muslim	5-6	25-64	18-24	currently_married			≤4		4-6				No
239	332930	poorest	not a big problem	0.33293	Home	0-3	2016	35-49	Muslim	≥7	25-64	≥25	currently_married	working	Not_working	≥5		4-6	25-64	No	No	No
453	3991306	poorest	big problem	3.99131	Institution	0-3	2016	15-24	Muslim	1-4	25-64	18-24	currently_married	working	working	≥5		≤3	25-64	Yes	No	No
445	1809233	poorest	big problem	1.80923	Home	0-3	2016	35-49	Chirstian	1-4	25-64	18-24	currently_married	working	working	≥5		≥7	25-64	Yes	Yes	No
211	31659	poorest		0.031659	Home	0-3	2019	15-24	Chirstian	5-6	≤24	<18	currently_married			≥5		≤3				No
567	101962	poorest	not a big problem	0.101962	Institution	≥4	2016	35-49	Chirstian	5-6	25-64	18-24	curently_unmarried		working	≤4		4-6		Yes	No	Yes
368	80695	poorest	big problem	0.080695	Home	≥4	2016	15-24	Muslim	1-4	≤24	<18	currently_married	working	Not_working	≥5		≤3	25-64	Yes	No	No
38	116063	poorest		0.116063	Home	≥4	2019	15-24	Muslim	1-4	≤24	18-24	currently_married			≤4		≤3				Yes
536	88678	poorest	big problem	0.088678	Home	0-3	2011	25-34	Chirstian	5-6	25-64	18-24	currently_married	working	working	≤4	higher	≤3	25-64	Yes	No	No
488	66556	poorest	big problem	0.066556	Home	0-3	2016	15-24	Muslim	1-4	25-64	18-24	currently_married	working	Not_working	≥5		≤3	25-64	Yes	No	No
269	119060	poorest	not a big problem	0.11906	Institution	0-3	2011	15-24	Chirstian	1-4	25-64	<18	curently_unmarried		Not_working	≥5		≤3		Yes	Yes	No
35	140990	poorest		0.14099	Home	0-3	2019	25-34	Muslim	1-4	25-64	18-24	curently_unmarried			≤4		≤3				No
242	95418	poorest	not a big problem	0.095418	Home	≥4	2016	25-34	Muslim	≥7	25-64	18-24	currently_married	working	Not_working	≤4		≤3	25-64	No	No	Yes
407	2743972	poorest	big problem	2.74397	Home	0-3	2011	25-34	Muslim	5-6	25-64	18-24	currently_married	working	Not_working	≥5	No_education	≤3	25-64	Yes	No	No
643	1889066	poorest	big problem	1.88907	Home	0-3	2011	35-49	Muslim	≥7	25-64	≥25	currently_married	working	working	≥5	No_education	4-6	≥65	Yes	No	No
169	75121	poorest		0.075121	Institution	0-3	2019	15-24	Chirstian	1-4	25-64	18-24	currently_married			≥5		≤3				No
296	1948019	poorest	not a big problem	1.94802	Institution	0-3	2016	25-34	Chirstian	≥7	25-64	18-24	currently_married	working	Not_working	≥5		4-6	25-64	Yes	No	No
405	1929055	poorest	big problem	1.92905	Home	≥4	2016	25-34	Chirstian	5-6	25-64	18-24	currently_married	working	Not_working	≥5		≤3	25-64	Yes	No	No
633	2211171	poorest	not a big problem	2.21117	Institution	≥4	2016	25-34	Muslim	≥7	25-64	<18	currently_married	working	Not_working	≤4		4-6	25-64	Yes	Yes	Yes
302	136929	poorest	big problem	0.136929	Home	≥4	2011	25-34	Chirstian	1-4	25-64	18-24	currently_married	working	working	≥5	primary	4-6	25-64	No	Yes	No
484	192455	poorest	not a big problem	0.192455	Institution	0-3	2016	15-24	Muslim	1-4	≤24	18-24	currently_married		Not_working	≥5		≤3	25-64	Yes	No	No
152	2410545	poorest	not a big problem	2.41055	Home	0-3	2016	15-24	Chirstian	1-4	25-64	<18	currently_married	working	working	≥5		≤3	25-64	Yes	No	No
1	1689883	poorest	big problem	1.68988	Home	0-3	2011	35-49	Chirstian	≥7	25-64	<18	currently_married	working	working	≥5	primary	≥7	25-64	Yes	No	No
586	1402458	poorest	big problem	1.40246	Home	≥4	2016	15-24	Muslim	1-4	≤24	<18	currently_married	working	working	≤4		≤3	≤24	Yes	No	Yes
612	241601	poorest	big problem	0.241601	Home	0-3	2011	15-24	Muslim	1-4	25-64	<18	currently_married	working	Not_working	≤4	primary	≤3	25-64	Yes	Yes	No
604	43289	poorest	big problem	0.043289	Home	0-3	2011	25-34	Muslim	5-6	≤24	≥25	currently_married		Not_working	≥5	No_education	≤3	25-64	Yes	No	No
632	186708	poorest	not a big problem	0.186708	Home	0-3	2016	25-34	Muslim	5-6	25-64	18-24	currently_married	working	Not_working	≤4		4-6	25-64	Yes	No	No
116	311202	poorest	big problem	0.311202	Home	0-3	2016	15-24	Muslim	1-4	25-64	18-24	currently_married	Not_working	Not_working	≥5		≤3	25-64	Yes	No	No
342	1551504	poorest	big problem	1.5515	Home	0-3	2011	35-49	Chirstian	5-6	25-64	≥25	currently_married	working	Not_working	≥5	primary	4-6	25-64	Yes	No	No
35	140990	poorest		0.14099	Home	≥4	2019	15-24	Muslim	1-4	25-64	18-24	currently_married			≤4		≤3				Yes
620	587785	poorest	big problem	0.587785	Home	0-3	2011	25-34	Chirstian	5-6	25-64	<18	currently_married	working	working	≤4		4-6		No	Yes	No
250	41922	poorest		0.041922	Home	0-3	2019	35-49	Muslim	≥7	25-64	<18	currently_married			≤4		≥7				No
74	1802953	poorest		1.80295	Home	0-3	2019	35-49	Chirstian	≥7		<18	currently_married			≥5		≥7				No
189	29111	poorest	big problem	0.029111	Home	0-3	2016	25-34	Muslim	5-6	≥65	18-24	currently_married	working	Not_working	≤4		≤3	25-64	Yes	No	No
318	127305	poorest	not a big problem	0.127305	Home	≥4	2016	35-49	Muslim	≥7	25-64	<18	currently_married	Not_working	working	≥5		≥7	25-64	No	No	No
262	2883839	poorest	big problem	2.88384	Home	0-3	2011	35-49		5-6	25-64	<18	currently_married	working	working	≥5	No_education	4-6	25-64	Yes	No	No
303	85282	poorest		0.085282	Home	0-3	2019	15-24	Muslim	1-4	25-64	<18	currently_married			≥5		≤3				No
130	126382	poorest	big problem	0.126382	Home	0-3	2016	15-24	Muslim	1-4	≤24	<18	currently_married	Not_working	Not_working	≥5		≤3	≤24	Yes	No	No
163	103775	poorest		0.103775	Institution	0-3	2019	15-24	Chirstian	≥7	25-64	18-24	curently_unmarried			≤4		≤3				No
630	324169	poorest	big problem	0.324169	Home	0-3	2016	35-49	Muslim	≥7	25-64	18-24	currently_married	Not_working	Not_working	≥5		≥7	25-64	No	No	No
251	243082	poorest	big problem	0.243082	Home	0-3	2011	25-34	Chirstian	5-6	25-64	18-24	currently_married	working	Not_working	≥5	No_education	4-6	25-64	Yes	Yes	No
579	442179	poorest	not a big problem	0.442179	Institution	≥4	2016	15-24	Chirstian	5-6	25-64	18-24	currently_married	working		≤4		≤3	25-64	Yes	Yes	Yes
545	55170	poorest	not a big problem	0.05517	Home	≥4	2011	25-34	Chirstian	1-4	25-64	18-24	currently_married	working	Not_working	≤4	primary	≤3	25-64	No	Yes	Yes
104	2953727	poorest		2.95373	Institution	0-3	2019	15-24	Muslim	5-6	≥65	<18	currently_married			≥5		≤3				No
218	34505	poorest		0.034505	Institution	0-3	2019	35-49	Chirstian	≥7	25-64	18-24	currently_married			≤4		4-6				No
301	247547	poorest	not a big problem	0.247547	Home	≥4	2016	15-24	Muslim	1-4	25-64	<18	currently_married	working	Not_working	≤4		≤3	25-64	No	Yes	Yes
228	26666	poorest		0.026666	Home	0-3	2019	15-24		1-4	25-64	18-24	currently_married			≥5		≤3				No
42	1478491	poorest	big problem	1.47849	Home	≥4	2011	15-24	Chirstian	1-4	25-64	<18	currently_married	working	working	≥5	primary	≤3	25-64	Yes	Yes	No
146	349137	poorest		0.349137	Institution	≥4	2019	15-24	Muslim	≥7	25-64	18-24	currently_married			≤4		≤3				Yes
569	138820	poorest	big problem	0.13882	Home	≥4	2016	25-34	Muslim	5-6	25-64	<18	currently_married	working	working	≥5		4-6	25-64	Yes	No	No
537	1885880	poorest	big problem	1.88588	Home	≥4	2016	25-34	Muslim	5-6	25-64	≥25	currently_married	working	Not_working	≤4		≤3	25-64	Yes	No	Yes
490	129214	poorest	not a big problem	0.129214	Institution	0-3	2016	35-49	Muslim	≥7	25-64	18-24	currently_married	working	working	≤4		≥7	25-64	No	No	No
528	420029	poorest	not a big problem	0.420029	Home	0-3	2016	15-24	Chirstian	1-4	≤24	<18	curently_unmarried		working	≤4		≤3		Yes	No	No
493	91109	poorest	big problem	0.091109	Home	0-3	2011	35-49	Muslim	≥7	25-64	<18	currently_married	working	Not_working	≥5	No_education	≥7	25-64	No	No	No
588	143132	poorest	not a big problem	0.143132	Home	≥4	2016	25-34	Muslim	5-6	25-64	18-24	currently_married	Not_working	Not_working	≥5		4-6	25-64	Yes	No	No
167	111669	poorest		0.111669	Home	0-3	2019	35-49	Chirstian	≥7	25-64	≥25	currently_married			≤4		4-6				No
482	912780	poorest	not a big problem	0.91278	Home	≥4	2011	25-34	Chirstian	1-4	25-64	<18	curently_unmarried	working	working	≤4	No_education	≤3		Yes	Yes	Yes
362	193953	poorest	not a big problem	0.193953	Home	≥4	2016	25-34	Muslim	≥7	25-64	<18	currently_married	Not_working	Not_working	≥5		4-6	25-64	Yes	No	No
569	138820	poorest	not a big problem	0.13882	Institution	0-3	2016	15-24	Muslim	1-4	25-64	<18	currently_married	working	working	≤4		≤3	25-64	No	No	No
379	1223278	poorest	big problem	1.22328	Home	0-3	2016	25-34	Muslim	5-6	25-64	18-24	currently_married		Not_working	≥5		≤3	25-64	No	No	No
569	138820	poorest	not a big problem	0.13882	Institution	≥4	2016	15-24	Muslim	5-6	25-64	<18	currently_married	working	working	≤4		4-6	25-64	Yes	No	Yes
36	123218	poorest		0.123218	Home	≥4	2019	25-34	Muslim	5-6	25-64	<18	currently_married			≤4		≥7				Yes
580	41585	poorest	not a big problem	0.041585	Home	0-3	2016	25-34	Muslim	1-4	25-64	<18	curently_unmarried		working	≤4		≤3		Yes	No	No
648	51628	poorest	big problem	0.051628	Home	0-3	2011	25-34	Chirstian	≥7	25-64	18-24	currently_married	working	Not_working	≥5	secondary	4-6	25-64	No	No	No
114	3436303	poorest		3.4363	Home	≥4	2019	25-34	Muslim	≥7	25-64	18-24	currently_married			≥5		≥7				No
315	29437	poorest	big problem	0.029437	Home	0-3	2016	15-24	Chirstian	5-6	25-64	18-24	currently_married		Not_working	≥5		≤3	25-64	No	No	No
479	699310	poorest	big problem	0.69931	Institution	0-3	2016	15-24	Chirstian	1-4	25-64	<18	currently_married	working	working	≥5		≤3	≤24	Yes	Yes	No
347	2041108	poorest	big problem	2.04111	Home	0-3	2011	15-24	Chirstian	1-4	25-64	<18	currently_married	working	Not_working	≥5	No_education	≤3	25-64	No	No	No
40	123293	poorest		0.123293	Institution	0-3	2019	15-24	Muslim	5-6	25-64	<18	currently_married			≤4		≤3				No
170	115726	poorest		0.115726	Home	0-3	2019	25-34	Muslim	5-6	25-64	18-24	currently_married			≥5		≤3				No
51	190131	poorest	not a big problem	0.190131	Home	0-3	2016	25-34	Muslim	1-4	25-64	<18	currently_married	working	working	≤4		≤3	25-64	No	Yes	No
547	13855	poorest	big problem	0.013855	Home	0-3	2011	25-34	Chirstian	≥7	25-64	<18	currently_married	working	Not_working	≤4	primary	4-6	25-64	Yes	Yes	No
135	94466	poorest	not a big problem	0.094466	Institution	≥4	2016	15-24	Chirstian	1-4	25-64	18-24	currently_married		working	≤4		≤3	25-64	No	Yes	Yes
648	51628	poorest	big problem	0.051628	Home	0-3	2011	15-24	Chirstian	5-6	25-64	<18	currently_married	working	working	≤4	secondary	≤3	≤24	Yes	No	No
7	633933	poorest		0.633933	Institution	≥4	2019	25-34	Chirstian	1-4	25-64	18-24	currently_married			≤4		≤3				Yes
482	912780	poorest	big problem	0.91278	Home	≥4	2011	35-49	Chirstian	≥7	25-64	18-24	currently_married	working	Not_working	≥5	No_education	4-6	25-64	Yes	Yes	No
45	133828	poorest		0.133828	Home	0-3	2019	25-34	Muslim	≥7	25-64	<18	currently_married			≤4		4-6				No
39	115779	poorest		0.115779	Home	0-3	2019	15-24	Muslim	5-6	≤24	18-24	currently_married			≤4		≤3				No
85	1067483	poorest		1.06748	Institution	≥4	2019	25-34	Chirstian	1-4	25-64	18-24	currently_married			≤4		≤3				Yes
311	79418	poorest	big problem	0.079418	Institution	0-3	2016	15-24	Muslim	5-6	25-64	18-24	currently_married	working	Not_working	≥5		≤3	25-64	Yes	No	No
192	157307	poorest	big problem	0.157307	Home	0-3	2016	35-49	Muslim	≥7	25-64	18-24	currently_married	working	Not_working	≥5		≥7	25-64	Yes	No	No
346	19354	poorest	not a big problem	0.019354	Institution	0-3	2016	25-34		≥7	25-64	<18	currently_married	working	working	≥5		≥7	25-64	No	No	No
360	1523604	poorest	big problem	1.5236	Home	0-3	2011	25-34	Chirstian	≥7	25-64	<18	currently_married	working	working	≥5	primary	4-6	25-64	Yes	Yes	No
378	352357	poorest	big problem	0.352357	Institution	0-3	2016	25-34	Muslim	≥7	25-64	<18	currently_married	working	Not_working	≥5		4-6	25-64	No	No	No
166	124937	poorest	big problem	0.124937	Home	≥4	2016	15-24	Muslim	1-4	≤24	18-24	currently_married	Not_working	working	≤4		≤3	25-64	Yes	No	Yes
9	273461	poorest	big problem	0.273461	Home	≥4	2016	25-34	Muslim	≥7	25-64	<18	currently_married		Not_working	≥5		4-6	25-64	Yes	Yes	No
405	1929055	poorest	big problem	1.92905	Institution	0-3	2016	25-34	Chirstian	≥7	25-64	≥25	currently_married		working	≥5		≤3		Yes	No	No
148	1971435	poorest	not a big problem	1.97143	Home	0-3	2016	15-24	Muslim	1-4	25-64	18-24	currently_married	working	Not_working	≥5		≤3	25-64	No	No	No
632	186708	poorest	big problem	0.186708	Home	0-3	2016	25-34	Muslim	1-4	25-64	<18	currently_married	Not_working	Not_working	≥5		≤3	25-64	Yes	No	No
588	48821	poorest	big problem	0.048821	Home	0-3	2011	25-34	Chirstian	1-4	25-64	18-24	currently_married	working	Not_working	≤4	higher	≤3	25-64	Yes	Yes	No
181	1854161	poorest		1.85416	Home	0-3	2019	35-49	Chirstian	≥7	≥65	≥25	currently_married			≥5		4-6				No
479	463326	poorest	big problem	0.463326	Home	0-3	2011	15-24	Muslim	5-6	≤24	<18	currently_married	working	Not_working	≥5	No_education	4-6	25-64	Yes	No	No
569	138820	poorest	big problem	0.13882	Home	≥4	2016	15-24	Muslim	1-4	25-64	18-24	currently_married	working	working	≤4		≤3	25-64	No	No	Yes
219	33339	poorest		0.033339	Home	≥4	2019	25-34	Chirstian	1-4	25-64	<18	currently_married			≤4		4-6				Yes
596	164504	poorest	big problem	0.164504	Home	0-3	2016	25-34	Muslim	≥7	25-64	<18	currently_married	working	Not_working	≤4		4-6	25-64	Yes	Yes	No
242	95418	poorest	not a big problem	0.095418	Institution	≥4	2016	25-34	Muslim	≥7	25-64	18-24	currently_married	working	Not_working	≤4		4-6	25-64	No	No	Yes
632	186708	poorest	big problem	0.186708	Institution	0-3	2016	25-34	Muslim	≥7	25-64	<18	currently_married	Not_working	Not_working	≥5		4-6	25-64	Yes	No	No
492	520739	poorest	not a big problem	0.520739	Home	0-3	2016	25-34	Muslim	5-6	25-64	18-24	currently_married	Not_working	Not_working	≤4		4-6	≥65	No	No	No
492	520739	poorest	big problem	0.520739	Home	0-3	2016	25-34	Muslim	≥7	25-64	18-24	currently_married	working	working	≥5		4-6	25-64	Yes	No	No
624	37252	poorest	big problem	0.037252	Home	≥4	2011	25-34	Chirstian	5-6	25-64	18-24	currently_married	working	Not_working	≤4	higher	≤3	25-64	No	No	Yes
603	44574	poorest	big problem	0.044574	Home	≥4	2016	25-34	Chirstian	5-6	25-64	18-24	currently_married	Not_working	working	≤4		≤3	25-64	Yes	No	Yes
497	137178	poorest	not a big problem	0.137178	Home	0-3	2011	25-34	Muslim	≥7	25-64	18-24	currently_married	working	Not_working	≥5	No_education	4-6	25-64	No	No	No
75	119701	poorest	big problem	0.119701	Home	0-3	2016	25-34	Muslim	≥7	25-64	<18	currently_married		Not_working	≥5		≥7	25-64	Yes	Yes	No
638	1447023	poorest	not a big problem	1.44702	Home	≥4	2016	25-34	Chirstian	≥7	25-64	18-24	currently_married	working	working	≥5		≥7	25-64	No	No	No
118	177653	poorest	big problem	0.177653	Home	0-3	2011	25-34	Muslim	≥7	25-64	18-24	currently_married	working	working	≤4	No_education	4-6	25-64	Yes	No	No
521	389571	poorest	not a big problem	0.389571	Home	0-3	2016	25-34	Muslim	1-4	25-64	18-24	currently_married	working	Not_working	≥5		≤3	25-64	No	No	No
425	2315583	poorest	not a big problem	2.31558	Home	0-3	2016	25-34	Chirstian	≥7	25-64	<18	currently_married	working	Not_working	≥5		4-6	25-64	Yes	Yes	No
184	1167613	poorest	not a big problem	1.16761	Home	0-3	2011	35-49	Muslim	5-6	25-64	18-24	currently_married	working	Not_working	≥5	No_education	4-6	25-64	Yes	Yes	No
35	140990	poorest		0.14099	Home	0-3	2019	15-24	Muslim	≥7	25-64	<18	curently_unmarried			≤4		≤3				No
34	140069	poorest		0.140069	Home	0-3	2019	35-49	Muslim	5-6	25-64	≥25	currently_married			≥5		4-6				No
556	415363	poorest	big problem	0.415363	Institution	0-3	2016	25-34	Muslim	5-6	25-64	18-24	currently_married	working	Not_working	≥5		4-6	25-64	No	No	No
441	95888	poorest	big problem	0.095888	Home	0-3	2016	15-24	Muslim	1-4	≤24	<18	currently_married	working	Not_working	≤4		≤3	≤24	Yes	No	No
447	6691	poorest	big problem	0.006691	Home	0-3	2011	25-34		5-6	25-64	18-24	currently_married	working	Not_working	≥5	higher	≤3	25-64	Yes	Yes	No
61	118237	poorest	not a big problem	0.118237	Home	≥4	2011	25-34	Muslim	5-6	25-64	<18	currently_married	working	working	≥5	primary	4-6	25-64	Yes	No	No
127	212444	poorest	big problem	0.212444	Home	0-3	2016	15-24	Muslim	1-4	25-64	18-24	currently_married	working	Not_working	≥5		≤3	25-64	Yes	No	No
405	1929055	poorest	big problem	1.92905	Home	0-3	2016	25-34	Chirstian	≥7	25-64	18-24	currently_married	working	Not_working	≤4		4-6	25-64	Yes	No	No
504	2020242	poorest	big problem	2.02024	Home	0-3	2011	25-34	Chirstian	≥7	25-64	<18	currently_married	working	working	≥5	No_education	≥7	25-64	Yes	Yes	No
138	48222	poorest	big problem	0.048222	Home	0-3	2011	35-49	Muslim	≥7	25-64	18-24	currently_married	working	working	≤4	No_education	≥7	25-64		No	No
303	85282	poorest		0.085282	Home	0-3	2019	35-49	Muslim	≥7	25-64	18-24	currently_married			≥5		4-6				No
241	1056801	poorest	big problem	1.0568	Home	0-3	2011	15-24	Chirstian	1-4	25-64	18-24	currently_married	working	working	≤4	No_education	≤3	25-64	Yes	Yes	No
530	86700	poorest	big problem	0.0867	Institution	0-3	2011	25-34	Chirstian	1-4	25-64	18-24	curently_unmarried	working	Not_working	≤4	secondary	≤3		No	Yes	No
192	157307	poorest	not a big problem	0.157307	Home	≥4	2016	15-24	Muslim	1-4	≤24	18-24	currently_married		Not_working	≥5		≤3	25-64	Yes	Yes	No
362	193953	poorest	big problem	0.193953	Institution	0-3	2016	35-49	Muslim	≥7	25-64	18-24	currently_married	working	working	≥5		≥7	25-64	Yes	No	No
229	29395	poorest		0.029395	Home	≥4	2019	35-49	Chirstian	≥7	25-64	≥25	currently_married			≤4		4-6				Yes
56	1355973	poorest		1.35597	Institution	≥4	2019	25-34	Chirstian	≥7	25-64	<18	currently_married			≤4		4-6				Yes
298	589952	poorest	big problem	0.589952	Institution	≥4	2016	25-34	Chirstian	5-6	25-64	18-24	curently_unmarried		Not_working	≤4		≤3		No	Yes	Yes
125	865995	poorest		0.865995	Institution	≥4	2019	25-34	Muslim	1-4	≤24	<18	currently_married			≤4		≤3				Yes
470	1589058	poorest	big problem	1.58906	Home	≥4	2016	25-34	Chirstian	≥7	25-64	<18	currently_married	working	working	≤4		≥7	25-64	Yes	No	Yes
433	137479	poorest	big problem	0.137479	Home	≥4	2016	25-34	Muslim	5-6	25-64	<18	currently_married	working	working	≥5		4-6	25-64	Yes	No	No
98	1302084	poorest		1.30208	Institution	≥4	2019	25-34	Chirstian	1-4	25-64	≥25	currently_married			≤4		≤3				Yes
370	12409	poorest	not a big problem	0.012409	Institution	≥4	2016	25-34	Chirstian	5-6	25-64	18-24	curently_unmarried		working	≤4		4-6		No	No	Yes
103	460206	poorest	big problem	0.460206	Institution	≥4	2016	25-34	Chirstian	5-6	25-64	18-24	currently_married	working	working	≤4		4-6	25-64	Yes	Yes	Yes
178	33304	poorest	big problem	0.033304	Home	0-3	2016	25-34	Muslim	5-6	25-64	≥25	currently_married	working	Not_working	≤4		≤3	25-64	No	No	No
85	1067483	poorest		1.06748	Institution	≥4	2019	25-34	Chirstian	1-4	25-64	18-24	currently_married			≤4		≤3				Yes
349	141927	poorest	big problem	0.141927	Home	≥4	2011	15-24	Chirstian	1-4	≤24	<18	currently_married	working	working	≥5	primary	≤3	≤24	Yes	Yes	No
492	520739	poorest	big problem	0.520739	Home	≥4	2016	25-34	Muslim	≥7	25-64	<18	currently_married	Not_working	Not_working	≥5		≥7	25-64	Yes	No	No
210	440156	poorest	not a big problem	0.440156	Home	0-3	2016	25-34	Muslim	1-4	25-64	<18	curently_unmarried		working	≥5		≤3		No	No	No
422	3765822	poorest	big problem	3.76582	Home	0-3	2016	15-24	Chirstian	1-4	25-64	<18	currently_married	working	working	≥5		≤3	25-64	Yes	No	No
80	1813932	poorest	big problem	1.81393	Home	≥4	2016	35-49	Chirstian	5-6	25-64	<18	currently_married	working	working	≤4		≥7	25-64	Yes	No	Yes
48	31687	poorest		0.031687	Institution	≥4	2019	25-34	Muslim	≥7	25-64	<18	currently_married			≤4		≥7				Yes
99	2823535	poorest		2.82353	Home	≥4	2019	35-49	Chirstian	≥7	25-64	18-24	currently_married			≤4		4-6				Yes
7	633933	poorest		0.633933	Home	0-3	2019	25-34	Chirstian	5-6	25-64	18-24	currently_married			≤4		≤3				No
279	1761423	poorest	big problem	1.76142	Home	0-3	2016	35-49	Chirstian	≥7	25-64	≥25	currently_married	working	working	≤4		≥7	25-64	Yes	No	No
552	1524442	poorest	big problem	1.52444	Home	0-3	2011	35-49		≥7	25-64	<18	currently_married	working	working	≥5	No_education	≥7	25-64	No	No	No
35	140990	poorest		0.14099	Home	0-3	2019	35-49	Muslim	5-6	25-64	<18	currently_married			≥5		≥7				No
48	31687	poorest		0.031687	Home	0-3	2019	25-34	Muslim	5-6	25-64	18-24	currently_married			≥5		4-6				No
230	27063	poorest		0.027063	Home	0-3	2019	25-34	Chirstian	5-6	25-64	<18	curently_unmarried			≥5		4-6				No
164	178293	poorest	not a big problem	0.178293	Institution	0-3	2016	15-24	Muslim	1-4	≤24	<18	curently_unmarried		working	≥5		≤3		Yes	No	No
497	137178	poorest	big problem	0.137178	Home	0-3	2011	35-49	Muslim	≥7	25-64	18-24	currently_married		Not_working	≥5	primary	≥7	25-64	No	Yes	No
125	865995	poorest		0.865995	Institution	≥4	2019	25-34	Muslim	1-4	25-64	18-24	currently_married			≥5		≤3				No
484	192455	poorest	not a big problem	0.192455	Home	≥4	2016	15-24	Muslim	1-4	≤24	18-24	currently_married	working	Not_working	≥5		≤3	≤24	Yes	Yes	No
85	128172	poorest	big problem	0.128172	Home	≥4	2011	25-34	Muslim	1-4	25-64	18-24	curently_unmarried	working	working	≥5	No_education	≤3		No	Yes	No
46	131950	poorest		0.13195	Institution	0-3	2019	15-24	Muslim	5-6	≤24	<18	currently_married			≤4		≤3				No
468	96474	poorest	big problem	0.096474	Home	0-3	2011	15-24	Muslim	1-4	25-64	18-24	currently_married	working	Not_working	≥5	primary	≤3	25-64	Yes	No	No
58	1852973	poorest		1.85297	Institution	≥4	2019	25-34	Chirstian	≥7	25-64	18-24	currently_married			≤4		4-6				Yes
300	621639	poorest	big problem	0.621639	Institution	0-3	2016	25-34	Chirstian	≥7	25-64	<18	currently_married	working	Not_working	≥5		≥7	25-64	Yes	Yes	No
300	621639	poorest	not a big problem	0.621639	Home	0-3	2016	15-24	Chirstian	1-4	25-64	18-24	currently_married	working	working	≥5		≤3	25-64	Yes	No	No
86	1937960	poorest	big problem	1.93796	Home	0-3	2016	25-34	Chirstian	1-4	25-64	18-24	currently_married	working	working	≤4		≤3	25-64	Yes	No	No
315	29437	poorest	big problem	0.029437	Home	≥4	2016	15-24	Chirstian	1-4	25-64	18-24	currently_married	working	Not_working	≤4		≤3	25-64	Yes	No	Yes
27	990981	poorest	big problem	0.990981	Home	0-3	2011	35-49	Muslim	5-6	25-64	≥25	currently_married	working	Not_working	≥5	No_education	4-6	25-64	No	No	No
178	33304	poorest	big problem	0.033304	Home	0-3	2016	15-24	Muslim	5-6	≤24	18-24	currently_married	working	Not_working	≥5		≤3	≤24	No	No	No
161	11829	poorest	big problem	0.011829	Institution	0-3	2011	35-49	Chirstian	≥7	25-64	18-24	currently_married	working	Not_working	≤4	primary	≥7	25-64	Yes	No	No
258	826654	poorest	big problem	0.826654	Home	0-3	2016	35-49	Chirstian	≥7	25-64	<18	currently_married	working	working	≤4		≥7	25-64	Yes	No	No
172	102411	poorest	big problem	0.102411	Home	0-3	2016	25-34	Muslim	5-6	25-64	<18	currently_married	working	working	≤4		≤3	25-64	No	No	No
77	715460	poorest	big problem	0.71546	Home	0-3	2011	15-24	Chirstian	5-6	25-64	<18	currently_married	working	working	≥5	primary	4-6	25-64	No	No	No
150	108112	poorest	big problem	0.108112	Home	≥4	2016	25-34	Chirstian	5-6	25-64	18-24	currently_married	working	Not_working	≤4		4-6	25-64	No	No	Yes
13	658686	poorest		0.658686	Home	0-3	2019	25-34	Chirstian	5-6	25-64	18-24	currently_married			≥5		4-6				No
161	149906	poorest	not a big problem	0.149906	Institution	≥4	2016	25-34	Chirstian	1-4	25-64	<18	curently_unmarried			≤4		≤3		No	No	Yes
536	88678	poorest	big problem	0.088678	Home	0-3	2011	35-49	Chirstian	≥7	25-64	18-24	curently_unmarried	working	Not_working	≤4	secondary	≥7		Yes	Yes	No
96	2604168	poorest		2.60417	Institution	0-3	2019	15-24	Muslim	1-4	25-64	18-24	currently_married			≤4		≤3				No
230	27063	poorest		0.027063	Home	0-3	2019	25-34	Chirstian	5-6	25-64	<18	currently_married			≤4		4-6				No
96	333797	poorest	big problem	0.333797	Home	0-3	2016	15-24	Muslim	5-6	25-64	18-24	currently_married	working	working	≥5		≤3	25-64	No	No	No
447	6691	poorest	big problem	0.006691	Home	0-3	2011	35-49	Chirstian	1-4	25-64	≥25	currently_married	working	Not_working	≤4	primary	4-6	25-64	Yes	No	No
513	50022	poorest	not a big problem	0.050022	Home	0-3	2016	15-24	Muslim	1-4	≤24	<18	currently_married	working	working	≤4		≤3	≤24	No	No	No
80	28517	poorest	big problem	0.028517	Home	0-3	2011	25-34	Muslim	5-6	25-64	<18	currently_married	working	Not_working	≥5	No_education	4-6	25-64	Yes	No	No
78	645477	poorest	big problem	0.645477	Institution	≥4	2016	15-24	Chirstian	5-6	25-64	18-24	currently_married	working	Not_working	≥5		≤3	≤24	No	No	No
19	693917	poorest		0.693917	Institution	0-3	2019	25-34	Chirstian	5-6	25-64	18-24	currently_married			≥5		4-6				No
578	277994	poorest	big problem	0.277994	Home	0-3	2011	25-34	Chirstian	5-6	25-64	18-24	currently_married	working	working	≤4	No_education	≤3	25-64	No	No	No
258	826654	poorest	big problem	0.826654	Institution	0-3	2016	15-24	Chirstian	1-4	25-64	18-24	currently_married	working	working	≥5		≤3	25-64	Yes	Yes	No
320	154743	poorest	big problem	0.154743	Institution	0-3	2016	15-24	Chirstian	1-4	25-64	18-24	currently_married	working	working	≥5		≤3	25-64	No	No	No
6	652857	poorest		0.652857	Home	≥4	2019	15-24	Chirstian	1-4	25-64	18-24	currently_married			≤4		≤3				Yes
169	2465341	poorest	not a big problem	2.46534	Home	0-3	2016	15-24	Chirstian	1-4	25-64	18-24	currently_married	working	working	≥5		≤3	25-64	Yes	No	No
62	84336	poorest	big problem	0.084336	Home	≥4	2011	25-34	Muslim	5-6	25-64	18-24	currently_married	working	working	≤4	No_education	4-6	25-64	Yes	Yes	Yes
638	1447023	poorest	big problem	1.44702	Home	0-3	2016	35-49	Chirstian	≥7	25-64	<18	currently_married	working	Not_working	≥5		≥7	25-64	Yes	No	No
412	1608683	poorest	big problem	1.60868	Home	0-3	2011	35-49	Chirstian	5-6	25-64	<18	currently_married	working	Not_working	≥5	primary	≥7	25-64	Yes	No	No
476	1693854	poorest	not a big problem	1.69385	Home	0-3	2011	25-34	Chirstian	5-6	25-64	18-24	currently_married	working	working	≥5	No_education	≤3	25-64	Yes	No	No
346	19354	poorest	big problem	0.019354	Institution	≥4	2016	15-24	Chirstian	≥7	≥65	18-24	curently_unmarried		Not_working	≤4		≤3		No	No	Yes
249	54613	poorest	big problem	0.054613	Home	0-3	2016	25-34	Muslim	≥7	≤24	<18	currently_married	working	Not_working	≤4		≥7	25-64	No	No	No
193	943743	poorest		0.943743	Home	0-3	2019	15-24	Chirstian	1-4	25-64	<18	currently_married			≥5		≤3				No
263	116266	poorest	not a big problem	0.116266	Home	≥4	2016	15-24	Muslim	1-4	≤24	<18	currently_married		Not_working	≤4		≤3	25-64	No	No	Yes
466	1681806	poorest	big problem	1.68181	Home	0-3	2016	35-49		≥7	25-64	≥25	currently_married	Not_working	Not_working	≥5		≥7	25-64	Yes	No	No
344	62250	poorest	big problem	0.06225	Home	≥4	2016	15-24	Muslim	1-4	25-64	<18	currently_married	working	Not_working	≤4		4-6	25-64	No	No	Yes
365	1323396	poorest	big problem	1.3234	Home	0-3	2016	15-24	Chirstian	1-4	25-64	<18	currently_married	working	Not_working	≥5		≤3	25-64	No	No	No
417	32393	poorest	big problem	0.032393	Institution	0-3	2016	25-34	Chirstian	5-6	25-64	<18	currently_married	working	Not_working	≥5		4-6	25-64	Yes	No	No
301	247547	poorest	big problem	0.247547	Home	0-3	2016	35-49	Muslim	5-6	25-64	≥25	currently_married		Not_working	≤4		≥7	25-64	Yes	Yes	No
125	865995	poorest		0.865995	Institution	0-3	2019	25-34	Muslim	≥7	25-64	<18	currently_married			≥5		≥7				No
363	42779	poorest	big problem	0.042779	Home	0-3	2011	35-49	Muslim	1-4	25-64	≥25	currently_married	working	working	≥5	No_education	≤3	25-64	Yes	No	No
38	116063	poorest		0.116063	Home	0-3	2019	35-49	Muslim	≥7	25-64	18-24	curently_unmarried			≥5		≥7				No
214	25341	poorest		0.025341	Institution	0-3	2019	25-34	Chirstian	≥7	25-64	<18	currently_married			≤4		≥7				No
218	34505	poorest		0.034505	Institution	0-3	2019	25-34		≥7	25-64	<18	currently_married			≤4		4-6				No
610	2422890	poorest	big problem	2.42289	Home	0-3	2016	25-34	Muslim	≥7	25-64	18-24	currently_married	working	working	≥5		≥7	25-64	Yes	No	No
365	1323396	poorest	not a big problem	1.3234	Home	≥4	2016	25-34	Chirstian	1-4	25-64	18-24	currently_married	working	Not_working	≥5		4-6	25-64	No	No	No
114	3436303	poorest		3.4363	Home	≥4	2019	15-24	Muslim	≥7	≥65	<18	currently_married			≤4		≤3				Yes
8	1490880	poorest	big problem	1.49088	Home	≥4	2011	35-49	Chirstian	≥7	25-64	18-24	currently_married	working	Not_working	≤4	primary	≥7	25-64	Yes	No	Yes
386	66153	poorest	big problem	0.066153	Home	0-3	2016	25-34	Muslim	5-6	25-64	18-24	currently_married	working	Not_working	≥5		4-6	25-64	Yes	No	No
254	2510740	poorest	big problem	2.51074	Home	0-3	2011	25-34	Chirstian	≥7	25-64	<18	currently_married	working	working	≥5	higher	4-6	25-64	Yes	Yes	No
98	547941	poorest	big problem	0.547941	Institution	≥4	2016	15-24	Chirstian	1-4	25-64	18-24	currently_married	working	Not_working	≤4		≤3	25-64	Yes	Yes	Yes
604	657474	poorest	big problem	0.657474	Home	0-3	2016	15-24	Chirstian	5-6	25-64	<18	currently_married	working	working	≥5		≤3	25-64	Yes	No	No
135	1298030	poorest	big problem	1.29803	Home	0-3	2011	25-34	Chirstian	5-6	25-64	<18	currently_married	working	working	≥5	primary	≤3	25-64	Yes	No	No
438	3347232	poorest	big problem	3.34723	Home	≥4	2016	25-34	Muslim	1-4	25-64	<18	curently_unmarried		working	≤4		4-6		No	No	Yes
182	1401303	poorest		1.4013	Home	0-3	2019	35-49	Chirstian	≥7	25-64	≥25	currently_married			≥5		≤3				No
166	33467	poorest		0.033467	Home	≥4	2019	25-34	Chirstian	≥7	25-64	<18	curently_unmarried			≥5		≤3				No
195	669079	poorest	big problem	0.669079	Home	0-3	2011	25-34	Chirstian	5-6	25-64	18-24	currently_married	working	working	≥5	No_education	≥7	25-64	Yes	No	No
233	50075	poorest	not a big problem	0.050075	Home	0-3	2016	25-34	Chirstian	5-6	25-64	<18	currently_married	working	working	≥5		4-6	≥65	Yes	No	No
191	53396	poorest	big problem	0.053396	Home	≥4	2016	15-24	Muslim	≥7	25-64	<18	currently_married	working	Not_working	≤4		4-6	25-64	Yes	No	Yes
250	41922	poorest		0.041922	Home	≥4	2019	25-34	Muslim	≥7	25-64	<18	currently_married			≤4		4-6				Yes
98	215678	poorest	big problem	0.215678	Home	0-3	2011	35-49	Muslim	≥7	25-64	≥25	currently_married	working	Not_working	≥5	No_education	≥7	25-64	Yes	No	No
213	25109	poorest		0.025109	Institution	≥4	2019	15-24	Chirstian	5-6	25-64	18-24	currently_married			≤4		≤3				Yes
528	420029	poorest	not a big problem	0.420029	Home	≥4	2016	15-24	Chirstian	5-6	25-64	<18	currently_married	working	Not_working	≥5		4-6	25-64	Yes	No	No
228	26666	poorest		0.026666	Institution	0-3	2019	15-24	Chirstian	5-6	25-64	18-24	currently_married			≥5		≤3				No
28	193074	poorest		0.193074	Home	0-3	2019	35-49	Muslim	≥7	25-64	<18	currently_married			≤4		≥7				No
620	32634	poorest	big problem	0.032634	Home	0-3	2016	15-24	Muslim	1-4	≤24	18-24	currently_married	working	Not_working	≤4		≤3	≤24	No	No	No
48	31687	poorest		0.031687	Institution	≥4	2019	25-34	Muslim	5-6	25-64	≥25	currently_married			≥5		≤3				No
622	131692	poorest	big problem	0.131692	Home	0-3	2011	25-34	Chirstian	5-6	25-64	<18	curently_unmarried	working	working	≥5	primary	4-6		Yes	No	No
125	865995	poorest		0.865995	Institution	≥4	2019	25-34	Muslim	≥7	25-64	<18	currently_married			≤4		≥7				Yes
99	38011	poorest	not a big problem	0.038011	Home	0-3	2011	25-34	Muslim	≥7	25-64	<18	currently_married	working	Not_working	≥5	No_education	4-6	25-64	No	No	No
171	1976767	poorest	big problem	1.97677	Home	0-3	2011	25-34	Muslim	5-6	25-64	<18	currently_married	working	working	≥5	No_education	4-6	25-64	Yes	No	No
276	35753	poorest	big problem	0.035753	Home	0-3	2016	35-49	Muslim	1-4	25-64	<18	currently_married	working	Not_working	≥5		≥7	25-64	Yes	No	No
254	2510740	poorest	not a big problem	2.51074	Home	≥4	2011	25-34	Chirstian	5-6	25-64	18-24	currently_married	working	working	≥5	primary	4-6	25-64	Yes	No	No
104	2953727	poorest		2.95373	Institution	≥4	2019	35-49	Muslim	≥7	25-64	18-24	currently_married			≤4		4-6				Yes
250	41922	poorest		0.041922	Institution	0-3	2019	25-34	Muslim	≥7	25-64	18-24	currently_married			≥5		4-6				No
553	45496	poorest	big problem	0.045496	Home	0-3	2011	15-24	Chirstian	≥7	25-64	18-24	currently_married	working	Not_working	≤4	No_education	≤3	25-64	Yes	No	No
313	1674679	poorest	big problem	1.67468	Institution	≥4	2016	15-24	Chirstian	1-4	25-64	18-24	currently_married	working	working	≥5		≤3	25-64	Yes	Yes	No
55	14567	poorest	not a big problem	0.014567	Home	0-3	2016	35-49	Muslim	≥7	25-64	<18	currently_married	working	working	≥5		≥7	25-64	Yes	Yes	No
413	539561	poorest	not a big problem	0.539561	Institution	≥4	2016	25-34	Chirstian	≥7	25-64	18-24	currently_married	working	Not_working	≤4		4-6	25-64		No	Yes
26	2944390	poorest	not a big problem	2.94439	Home	0-3	2016	15-24	Muslim	1-4	25-64	18-24	currently_married	working	Not_working	≥5		≤3	25-64	Yes	No	No
144	516163	poorest		0.516163	Institution	0-3	2019	15-24	Muslim	5-6	≤24	<18	curently_unmarried			≤4		4-6				No
114	3436303	poorest		3.4363	Home	0-3	2019	15-24	Muslim	5-6	25-64	<18	currently_married			≤4		4-6				No
219	33339	poorest		0.033339	Home	≥4	2019	15-24	Chirstian	≥7	25-64	<18	currently_married			≤4		≤3				Yes
62	2805615	poorest	big problem	2.80561	Home	≥4	2016	25-34	Muslim	1-4	25-64	18-24	currently_married	working	Not_working	≤4		≤3	25-64	Yes	No	Yes
6	166429	poorest	big problem	0.166429	Institution	≥4	2016	25-34	Muslim	5-6	25-64	18-24	currently_married	working	working	≥5		4-6	25-64	No	No	No
298	72905	poorest		0.072905	Home	≥4	2019	25-34	Muslim	5-6	25-64	<18	curently_unmarried			≤4		4-6				Yes
430	710094	poorest	not a big problem	0.710094	Home	0-3	2016	15-24	Chirstian	1-4	25-64	<18	currently_married	working	working	≥5		≤3	25-64	Yes	Yes	No
78	645477	poorest	big problem	0.645477	Institution	≥4	2016	25-34	Chirstian	1-4	25-64	≥25	currently_married	working	Not_working	≤4		≤3	25-64	Yes	No	Yes
60	263017	poorest	big problem	0.263017	Home	0-3	2011	35-49	Muslim	≥7	25-64	≥25	currently_married	working	Not_working	≥5	No_education	≥7	25-64	Yes	No	No
497	116913	poorest	big problem	0.116913	Home	0-3	2016	15-24	Muslim	≥7	25-64	18-24	currently_married	working	Not_working	≤4		≤3	25-64	Yes	No	No
160	52086	poorest	big problem	0.052086	Home	0-3	2011	15-24	Chirstian	1-4	≤24	<18	currently_married	working	Not_working	≥5		≤3	≤24	Yes	No	No
202	1256919	poorest		1.25692	Institution	0-3	2019	35-49	Chirstian	5-6	25-64	18-24	currently_married			≤4		4-6				No
117	95886	poorest	big problem	0.095886	Home	≥4	2016	15-24	Muslim	1-4	≤24	<18	currently_married	working	Not_working	≤4		≤3	25-64	Yes	No	Yes
612	241601	poorest	big problem	0.241601	Home	0-3	2011	35-49	Muslim	≥7	25-64	<18	currently_married	working	Not_working	≥5	No_education	≥7	25-64	Yes	No	No
117	95886	poorest	big problem	0.095886	Home	0-3	2016	25-34	Muslim	5-6	25-64	<18	currently_married	Not_working	Not_working	≥5		4-6	25-64	No	No	No
55	5556418	poorest		5.55642	Home	0-3	2019	25-34	Chirstian	5-6	25-64	<18	currently_married			≤4		≥7				No
177	592916	poorest	big problem	0.592916	Home	≥4	2011	35-49	Chirstian	5-6	25-64	18-24	currently_married	working	working	≤4	primary	4-6	25-64	Yes	No	Yes
284	36820	poorest	big problem	0.03682	Institution	0-3	2016	25-34	Chirstian	1-4	25-64	18-24	currently_married		Not_working	≤4		4-6	25-64	Yes	No	No
530	86700	poorest	not a big problem	0.0867	Institution	0-3	2011	15-24	Chirstian	1-4	≤24	<18	currently_married	working	Not_working	≤4	secondary	≤3	25-64	Yes	Yes	No
418	535029	poorest	big problem	0.535029	Home	0-3	2011	35-49	Muslim	≥7	25-64	<18	currently_married	working	working	≥5	No_education	≥7	25-64	Yes	Yes	No
63	20099	poorest	big problem	0.020099	Home	≥4	2011	15-24	Chirstian	≥7	25-64	<18	currently_married	working	Not_working	≤4	primary	≤3	25-64	Yes	No	Yes
448	42998	poorest	not a big problem	0.042998	Home	≥4	2016	25-34	Chirstian	1-4	25-64	18-24	currently_married	Not_working	working	≤4		≤3	25-64	No	No	Yes
370	12409	poorest	big problem	0.012409	Home	0-3	2016	25-34	Chirstian	1-4	25-64	18-24	currently_married	working	working	≤4		≤3	25-64	Yes	No	No
42	150380	poorest		0.15038	Institution	0-3	2019	25-34	Muslim	5-6	25-64	18-24	currently_married			≥5		4-6				No
125	865995	poorest		0.865995	Home	≥4	2019	25-34	Muslim	5-6	25-64	18-24	currently_married			≤4		≤3				Yes
303	1580618	poorest	big problem	1.58062	Home	0-3	2011	35-49	Muslim	≥7	25-64	18-24	currently_married	working	working	≥5	primary	≥7	25-64	Yes	Yes	No
54	1615517	poorest	big problem	1.61552	Home	≥4	2016	25-34	Muslim	≥7	25-64	<18	currently_married	Not_working	Not_working	≤4		4-6	25-64	Yes	No	Yes
301	5201127	poorest	big problem	5.20113	Home	≥4	2011	25-34	Muslim	1-4	25-64	18-24	currently_married	working	working	≤4	No_education	≤3	25-64	Yes	Yes	Yes
530	86700	poorest	not a big problem	0.0867	Institution	≥4	2011	25-34	Chirstian	5-6	25-64	<18	curently_unmarried	working	working	≤4	secondary	4-6		Yes	Yes	Yes
114	52120	poorest	big problem	0.05212	Institution	0-3	2016	25-34	Chirstian	1-4	25-64	18-24	currently_married	Not_working	working	≤4		≤3	25-64	No	No	No
189	29111	poorest	big problem	0.029111	Home	0-3	2016	25-34	Muslim	≥7	25-64	<18	currently_married	working	Not_working	≥5		≥7	25-64	Yes	No	No
62	84336	poorest	not a big problem	0.084336	Home	≥4	2011	25-34	Muslim	5-6	25-64	<18	currently_married	working	working	≤4	primary	4-6	25-64	Yes	Yes	Yes
178	33304	poorest	big problem	0.033304	Home	0-3	2016	25-34	Muslim	1-4	25-64	18-24	currently_married	working	Not_working	≥5		≤3	25-64	Yes	No	No
124	98954	poorest	big problem	0.098954	Home	0-3	2016	25-34	Chirstian	5-6	25-64	<18	currently_married	working	working	≥5		≤3	25-64	Yes	No	No
35	140990	poorest		0.14099	Home	≥4	2019	35-49	Muslim	≥7	25-64	<18	currently_married			≤4		≥7				Yes
138	725359	poorest		0.725359	Home	≥4	2019	15-24	Muslim	1-4	25-64	<18	currently_married			≤4		≤3				Yes
32	129903	poorest		0.129903	Institution	0-3	2019	15-24	Muslim	≥7	≥65	<18	currently_married			≥5		≤3				No
197	1134170	poorest		1.13417	Home	≥4	2019	25-34	Chirstian	≥7	25-64	<18	currently_married			≤4		≥7				Yes
476	3456862	poorest	big problem	3.45686	Home	≥4	2016	15-24	Muslim	≥7	≥65	<18	currently_married	working	Not_working	≤4		≤3	25-64	No	No	Yes
548	203052	poorest	big problem	0.203052	Home	0-3	2016	25-34	Chirstian	1-4	25-64	18-24	currently_married	working	working	≥5		≤3	25-64	No	No	No
318	127305	poorest	not a big problem	0.127305	Institution	0-3	2016	15-24	Muslim	≥7	25-64	18-24	currently_married	Not_working	Not_working	≥5		≤3	25-64	No	No	No
320	154743	poorest	big problem	0.154743	Home	0-3	2016	25-34	Chirstian	≥7	25-64	<18	currently_married	working	working	≤4		4-6	25-64	No	No	No
219	33339	poorest		0.033339	Institution	≥4	2019	25-34	Chirstian	≥7	25-64	<18	currently_married			≥5		4-6				No
420	1815840	poorest	big problem	1.81584	Institution	0-3	2016	35-49	Muslim	5-6	25-64	<18	currently_married	Not_working	Not_working	≥5		4-6	≥65	Yes	Yes	No
479	699310	poorest	big problem	0.69931	Home	0-3	2016	25-34	Chirstian	≥7	25-64	≥25	currently_married	working	working	≥5		4-6	25-64	Yes	No	No
492	16551	poorest	big problem	0.016551	Home	≥4	2011	25-34	Chirstian	≥7	25-64	<18	currently_married	working	Not_working	≤4	secondary	4-6	25-64	Yes	No	Yes
124	98954	poorest	big problem	0.098954	Home	0-3	2016	35-49	Chirstian	≥7	25-64	18-24	currently_married	working	working	≥5		≥7	25-64	No	No	No
346	19354	poorest	big problem	0.019354	Home	0-3	2016	35-49		≥7	25-64	18-24	currently_married	working	Not_working	≥5		4-6	25-64	Yes	No	No
143	153812	poorest	not a big problem	0.153812	Home	0-3	2016	35-49	Chirstian	≥7	25-64	<18	currently_married	working	working	≥5		≥7	25-64	Yes	No	No
552	1524442	poorest	big problem	1.52444	Home	0-3	2011	35-49		5-6	25-64	18-24	currently_married	working	working	≥5	primary	≥7	25-64	Yes	Yes	No
148	1971435	poorest	big problem	1.97143	Home	0-3	2016	25-34	Chirstian	1-4	25-64	≥25	currently_married	working	Not_working	≥5		≤3	25-64	No	No	No
143	515178	poorest		0.515178	Institution	≥4	2019	25-34	Muslim	5-6	25-64	18-24	currently_married			≥5		4-6				No
192	157307	poorest	not a big problem	0.157307	Home	0-3	2016	15-24	Muslim	5-6	25-64	<18	currently_married	working	Not_working	≥5		4-6	25-64	No	Yes	No
125	865995	poorest		0.865995	Institution	≥4	2019	35-49	Muslim	≥7	25-64	18-24	currently_married			≤4		4-6				Yes
383	48364	poorest	big problem	0.048364	Home	0-3	2011	25-34	Chirstian	≥7	25-64	18-24	currently_married	Not_working	Not_working	≤4	secondary	≤3	25-64	Yes	No	No
35	140990	poorest		0.14099	Home	0-3	2019	25-34	Muslim	1-4	25-64	18-24	currently_married			≥5		≤3				No
551	662472	poorest	big problem	0.662472	Home	0-3	2016	25-34	Chirstian	≥7	25-64	<18	currently_married	working	working	≤4		≥7	25-64	Yes	No	No
21	172204	poorest	big problem	0.172204	Home	0-3	2011	35-49	Muslim	≥7	25-64	<18	currently_married	working	Not_working	≥5	No_education	≥7	25-64	Yes	Yes	No
177	592916	poorest	big problem	0.592916	Home	≥4	2011	25-34	Chirstian	≥7	25-64	<18	currently_married	working	working	≤4	No_education	4-6	25-64	Yes	No	Yes
556	415363	poorest	big problem	0.415363	Home	≥4	2016	35-49	Muslim	≥7	25-64	18-24	currently_married	working	working	≥5		4-6	25-64	No	No	No
600	2681207	poorest	not a big problem	2.68121	Home	0-3	2016	35-49	Chirstian	≥7	25-64	18-24	currently_married	working	working	≥5		≥7	25-64	Yes	No	No
314	75686	poorest	big problem	0.075686	Home	≥4	2011	25-34	Muslim	≥7	≥65	18-24	currently_married	working	working	≤4	No_education	≤3	25-64	Yes	Yes	Yes
218	34505	poorest		0.034505	Home	0-3	2019	25-34		≥7	25-64	<18	currently_married			≤4		4-6				No
389	126565	poorest	big problem	0.126565	Home	0-3	2016	15-24	Muslim	5-6	25-64	<18	currently_married	working	Not_working	≥5		≤3	25-64	Yes	No	No
379	30394	poorest	big problem	0.030394	Home	≥4	2011	25-34	Chirstian	≥7	25-64	<18	curently_unmarried	working	Not_working	≤4	primary	≥7		No	No	Yes
508	801753	poorest	big problem	0.801753	Home	0-3	2011	35-49	Muslim	1-4	25-64	≥25	currently_married	working	working	≥5	higher	≤3	25-64	Yes	Yes	No
225	30741	poorest		0.030741	Home	≥4	2019	15-24	Chirstian	1-4	25-64	<18	currently_married			≤4		≤3				Yes
298	72905	poorest		0.072905	Home	0-3	2019	15-24	Muslim	≥7	≥65	<18	currently_married			≥5		≤3				No
536	88678	poorest	big problem	0.088678	Home	0-3	2011	15-24	Chirstian	5-6	25-64	<18	currently_married	working	Not_working	≤4	higher	≤3	25-64	Yes	Yes	No
379	30394	poorest	big problem	0.030394	Institution	≥4	2011	25-34	Chirstian	5-6	25-64	18-24	curently_unmarried		Not_working	≤4		≤3		No	Yes	Yes
354	1718462	poorest	not a big problem	1.71846	Institution	≥4	2016	15-24	Muslim	1-4	≤24	18-24	currently_married	working	Not_working	≤4		≤3	≤24	Yes	No	Yes
521	389571	poorest	not a big problem	0.389571	Home	0-3	2016	25-34	Muslim	≥7	25-64	<18	currently_married	working	Not_working	≥5		4-6	25-64	Yes	No	No
306	172202	poorest	not a big problem	0.172202	Institution	0-3	2011	15-24		≥7	25-64	<18	currently_married	working	Not_working	≤4	primary	≤3	≤24	Yes	Yes	No
304	53053	poorest		0.053053	Institution	≥4	2019	25-34	Muslim	≥7	25-64	18-24	currently_married			≤4		≥7				Yes
7	2347905	poorest	big problem	2.3479	Home	0-3	2011	35-49	Muslim	≥7	25-64	<18	currently_married	working	Not_working	≤4	No_education	≥7	25-64	Yes	Yes	No
492	16551	poorest	big problem	0.016551	Institution	0-3	2011	25-34	Chirstian	5-6	≥65	18-24	currently_married	working	Not_working	≤4	higher	≤3	25-64	Yes	No	No
217	524709	poorest	not a big problem	0.524709	Home	0-3	2011	35-49	Chirstian	≥7	25-64	<18	currently_married	working	working	≥5	primary	≥7	25-64	Yes	Yes	No
601	4987751	poorest	not a big problem	4.98775	Home	0-3	2016	15-24		1-4	25-64	18-24	currently_married	working	working	≤4		≤3	25-64	Yes	No	No
487	127131	poorest	not a big problem	0.127131	Institution	0-3	2011	15-24	Chirstian	≥7	25-64	18-24	currently_married	working	Not_working	≤4	higher	≤3	25-64	No	Yes	No
130	441234	poorest		0.441234	Institution	0-3	2019	25-34	Muslim	1-4	25-64	18-24	curently_unmarried			≤4		≤3				No
255	572379	poorest	not a big problem	0.572379	Home	0-3	2016	25-34	Chirstian	5-6	25-64	18-24	currently_married	working	working	≥5		≤3	25-64	Yes	No	No
148	298584	poorest		0.298584	Home	0-3	2019	25-34	Chirstian	≥7	25-64	<18	currently_married			≥5		4-6				No
442	661308	poorest	big problem	0.661308	Institution	0-3	2016	25-34	Muslim	≥7	25-64	18-24	currently_married	working	Not_working	≥5		≤3	25-64	Yes	No	No
299	48267	poorest		0.048267	Institution	0-3	2019	35-49	Muslim	≥7	25-64	18-24	currently_married			≥5		≥7				No
47	52191	poorest		0.052191	Home	0-3	2019	15-24	Muslim	5-6	25-64	18-24	currently_married			≥5		≤3				No
164	178293	poorest	big problem	0.178293	Home	0-3	2016	25-34	Muslim	5-6	25-64	18-24	currently_married	working	Not_working	≥5		4-6	25-64	Yes	No	No
44	107337	poorest		0.107337	Home	0-3	2019	15-24	Muslim	1-4	≤24	<18	currently_married			≥5		≤3				No
389	126565	poorest	big problem	0.126565	Home	0-3	2016	25-34	Muslim	≥7	25-64	18-24	currently_married	Not_working	Not_working	≤4		4-6	25-64	Yes	No	No
78	2105435	poorest		2.10543	Home	0-3	2019	25-34	Chirstian	≥7	25-64	<18	currently_married			≥5		4-6				No
144	516163	poorest		0.516163	Institution	≥4	2019	25-34	Muslim	≥7	25-64	<18	curently_unmarried			≤4		4-6				Yes
106	25620	poorest	big problem	0.02562	Home	≥4	2016	25-34	Chirstian	5-6	25-64	<18	currently_married	working	Not_working	≤4		4-6	25-64	Yes	No	Yes
299	48267	poorest		0.048267	Institution	≥4	2019	25-34	Muslim	5-6	25-64	<18	currently_married			≤4		≤3				Yes
564	176585	poorest	not a big problem	0.176585	Home	≥4	2016	35-49	Muslim	5-6	25-64	<18	currently_married	working	Not_working	≥5		≥7	25-64	Yes	No	No
116	311202	poorest	big problem	0.311202	Home	0-3	2016	25-34	Muslim	5-6	25-64	18-24	currently_married	Not_working	Not_working	≥5		≤3	25-64	Yes	No	No
127	212444	poorest	big problem	0.212444	Home	0-3	2016	15-24	Muslim	1-4	≤24	<18	currently_married	working	Not_working	≥5		≤3	25-64	Yes	No	No
78	2105435	poorest		2.10543	Home	0-3	2019	15-24	Chirstian	1-4	25-64	<18	currently_married			≥5		≤3				No
545	55170	poorest	big problem	0.05517	Home	0-3	2011	25-34	Chirstian	5-6	25-64	<18	currently_married	working	Not_working	≥5	primary	≤3	25-64	No	No	No
78	2105435	poorest		2.10543	Home	≥4	2019	25-34	Chirstian	≥7	25-64	<18	currently_married			≥5		4-6				No
138	725359	poorest		0.725359	Home	0-3	2019	25-34	Muslim	≥7	25-64	<18	currently_married			≥5		≥7				No
260	464690	poorest	big problem	0.46469	Home	≥4	2011	35-49	Chirstian	≥7	25-64	<18	currently_married	working	working	≤4	No_education	≥7	25-64	Yes	Yes	Yes
253	1282646	poorest	big problem	1.28265	Institution	≥4	2016	25-34	Chirstian	5-6	25-64	18-24	currently_married	working	Not_working	≤4		4-6	25-64	Yes	No	Yes
355	693804	poorest	not a big problem	0.693804	Institution	0-3	2016	35-49	Chirstian	5-6	25-64	18-24	currently_married	working		≥5		≥7	25-64	No	No	No
346	19354	poorest	big problem	0.019354	Home	0-3	2016	35-49	Chirstian	5-6	25-64	≥25	currently_married	working	Not_working	≥5		4-6	25-64	Yes	Yes	No
193	140474	poorest	not a big problem	0.140474	Home	≥4	2011	25-34	Chirstian	5-6	25-64	18-24	currently_married	working	working	≥5	No_education	4-6	25-64	Yes	No	No
270	36230	poorest	not a big problem	0.03623	Institution	≥4	2016	25-34	Chirstian	5-6	25-64	<18	currently_married	working		≤4		≤3	25-64	Yes	No	Yes
299	48267	poorest		0.048267	Home	≥4	2019	15-24	Muslim	1-4	25-64	<18	currently_married			≤4		≤3				Yes
536	88678	poorest	big problem	0.088678	Home	0-3	2011	25-34	Chirstian	5-6	25-64	18-24	currently_married	working	Not_working	≥5	secondary	4-6	25-64	Yes	No	No
580	41585	poorest	not a big problem	0.041585	Home	0-3	2016	15-24	Muslim	5-6	25-64	<18	currently_married	working	working	≤4		≤3	25-64	Yes	No	No
18	697118	poorest		0.697118	Home	≥4	2019	25-34	Chirstian	5-6	25-64	18-24	currently_married			≤4		4-6				Yes
116	311202	poorest	not a big problem	0.311202	Institution	≥4	2016	15-24	Muslim	5-6	25-64	<18	currently_married	working	Not_working	≤4		4-6	25-64	Yes	No	Yes
103	3516101	poorest		3.5161	Home	≥4	2019	25-34	Muslim	5-6	25-64	18-24	currently_married			≤4		4-6				Yes
304	53053	poorest		0.053053	Home	≥4	2019	25-34	Muslim	5-6	25-64	<18	currently_married			≤4		4-6				Yes
642	112815	poorest	big problem	0.112815	Home	≥4	2016	35-49	Muslim	≥7	25-64	<18	currently_married	Not_working	Not_working	≤4		4-6	25-64	Yes	No	Yes
33	112382	poorest		0.112382	Home	0-3	2019	15-24	Muslim	1-4	25-64	<18	currently_married			≥5		≤3				No
18	697118	poorest		0.697118	Home	0-3	2019	35-49	Chirstian	≥7	25-64	<18	currently_married			≥5		4-6				No
314	75686	poorest	big problem	0.075686	Home	0-3	2011	25-34	Muslim	≥7	≥65	18-24	currently_married	working	Not_working	≤4	No_education	≤3	25-64	Yes	Yes	No
134	510915	poorest		0.510915	Institution	0-3	2019	25-34	Muslim	≥7	25-64	18-24	currently_married			≥5		4-6				No
346	117114	poorest	not a big problem	0.117114	Home	0-3	2011	15-24	Muslim	5-6	25-64	<18	currently_married	working	Not_working	≥5	primary	≤3	25-64	Yes	Yes	No
441	95888	poorest	big problem	0.095888	Home	≥4	2016	25-34	Muslim	≥7	25-64	<18	currently_married		working	≤4		4-6	25-64	No	No	Yes
513	50022	poorest	not a big problem	0.050022	Home	0-3	2016	35-49	Muslim	1-4	25-64	≥25	currently_married	Not_working	Not_working	≤4		4-6	25-64	No	No	No
104	2953727	poorest		2.95373	Institution	0-3	2019	35-49	Muslim	≥7	25-64	18-24	currently_married			≥5		≥7				No
131	3079487	poorest	not a big problem	3.07949	Home	0-3	2016	25-34	Muslim	5-6	25-64	18-24	currently_married	working	working	≤4		4-6	25-64	Yes	No	No
418	535029	poorest	not a big problem	0.535029	Home	≥4	2011	15-24	Muslim	5-6	25-64	<18	currently_married	working	working	≤4	primary	≤3	25-64	Yes	Yes	Yes
41	152898	poorest		0.152898	Home	≥4	2019	15-24	Muslim	5-6	≤24	<18	currently_married			≤4		≤3				Yes
134	510915	poorest		0.510915	Institution	0-3	2019	25-34	Muslim	≥7	25-64	<18	currently_married			≥5		≥7				No
609	3379832	poorest	not a big problem	3.37983	Home	0-3	2016	15-24	Muslim	1-4	25-64	18-24	currently_married	working	working	≥5		≤3	25-64	Yes	No	No
180	576152	poorest	big problem	0.576152	Home	0-3	2011	15-24	Chirstian	1-4	25-64	18-24	currently_married	working	working	≥5	primary	≤3	25-64	Yes	No	No
135	521032	poorest		0.521032	Institution	0-3	2019	25-34	Muslim	5-6	25-64	18-24	curently_unmarried			≤4		4-6				No
496	1949977	poorest	not a big problem	1.94998	Institution	0-3	2016	15-24	Muslim	1-4	25-64	18-24	currently_married	working	Not_working	≤4		≤3	25-64	Yes	No	No
301	54500	poorest		0.0545	Home	0-3	2019	25-34	Muslim	≥7	25-64	<18	currently_married			≥5		4-6				No
196	26930	poorest	not a big problem	0.02693	Home	≥4	2011	15-24	Chirstian	≥7	≤24	18-24	currently_married	working	Not_working	≤4	higher	≤3	25-64	Yes	Yes	Yes
528	420029	poorest	big problem	0.420029	Home	0-3	2016	25-34	Chirstian	1-4	25-64	18-24	currently_married	working	Not_working	≥5		≤3	25-64	Yes	Yes	No
633	2211171	poorest	big problem	2.21117	Home	0-3	2016	15-24	Muslim	1-4	25-64	<18	currently_married		working	≥5		4-6	25-64	No	No	No
551	662472	poorest	big problem	0.662472	Home	0-3	2016	15-24	Chirstian	≥7	25-64	<18	currently_married	working	Not_working	≥5		≤3	≤24	No	No	No
270	36230	poorest	big problem	0.03623	Institution	0-3	2016	15-24	Chirstian	≥7	25-64	<18	currently_married		working	≥5		≤3	25-64	Yes	No	No
422	3765822	poorest	big problem	3.76582	Home	0-3	2016	35-49	Chirstian	≥7	25-64	<18	curently_unmarried		Not_working	≥5		≥7		Yes	No	No
192	157307	poorest	not a big problem	0.157307	Home	≥4	2016	15-24	Muslim	≥7	25-64	<18	currently_married	working	Not_working	≤4		≤3	25-64	Yes	Yes	Yes
36	123218	poorest		0.123218	Institution	0-3	2019	25-34	Muslim	≥7	≥65	18-24	currently_married			≤4		4-6				No
162	87770	poorest		0.08777	Home	0-3	2019	15-24	Chirstian	1-4	25-64	<18	currently_married			≥5		≤3				No
255	36370	poorest		0.03637	Home	0-3	2019	25-34	Muslim	5-6	25-64	18-24	currently_married			≤4		4-6				No
217	524709	poorest	big problem	0.524709	Home	≥4	2011	25-34	Chirstian	≥7	25-64	<18	currently_married	working	working	≥5	primary	4-6	25-64	Yes	No	No
488	66556	poorest	big problem	0.066556	Home	0-3	2016	25-34	Muslim	≥7	25-64	<18	currently_married	Not_working	Not_working	≥5		4-6	25-64	Yes	No	No
536	88678	poorest	big problem	0.088678	Institution	≥4	2011	25-34	Chirstian	≥7	25-64	18-24	currently_married	working	working	≤4	higher	≤3	25-64	Yes	No	Yes
379	30394	poorest	big problem	0.030394	Home	≥4	2011	25-34	Chirstian	5-6	25-64	18-24	currently_married	working	Not_working	≤4	No_education	≤3	25-64	Yes	No	Yes
180	576152	poorest	big problem	0.576152	Home	0-3	2011	25-34	Chirstian	5-6	25-64	18-24	currently_married	working	working	≥5	primary	≤3	25-64	Yes	No	No
551	662472	poorest	big problem	0.662472	Home	0-3	2016	15-24	Chirstian	5-6	≤24	<18	currently_married	working	Not_working	≥5		≤3	≤24	Yes	No	No
351	1546115	poorest	big problem	1.54612	Home	≥4	2011	25-34	Chirstian	≥7	25-64	18-24	currently_married	working	working	≥5	primary	4-6	25-64	Yes	Yes	No
523	87088	poorest	big problem	0.087088	Institution	≥4	2016	35-49	Muslim	≥7	25-64	18-24	currently_married	working	working	≤4		≥7	25-64	Yes	No	Yes
177	1284550	poorest		1.28455	Home	0-3	2019	35-49	Chirstian	≥7	≥65	<18	currently_married			≥5		≥7				No
508	801753	poorest	big problem	0.801753	Home	0-3	2011	15-24	Muslim	5-6	≥65	18-24	currently_married	working	Not_working	≥5	No_education	≤3	≥65	Yes	No	No
501	40571	poorest	big problem	0.040571	Institution	≥4	2016	15-24	Muslim	1-4	25-64	<18	currently_married	working	working	≤4		≤3	25-64	No	No	Yes
78	2105435	poorest		2.10543	Home	0-3	2019	25-34	Chirstian	5-6	25-64	<18	currently_married			≥5		4-6				No
135	94466	poorest	not a big problem	0.094466	Home	0-3	2016	25-34	Muslim	5-6	25-64	18-24	currently_married	working	Not_working	≤4		≤3	≥65	Yes	No	No
457	145728	poorest	big problem	0.145728	Institution	≥4	2016	25-34	Muslim	≥7	25-64	<18	currently_married	working	working	≥5		≥7	25-64	Yes	No	No
422	3765822	poorest	big problem	3.76582	Home	≥4	2016	25-34	Muslim	5-6	25-64	<18	currently_married	working	working	≤4		4-6	25-64	Yes	No	Yes
101	35982	poorest	big problem	0.035982	Home	0-3	2011	15-24	Muslim	5-6	25-64	<18	currently_married	working	Not_working	≥5	No_education	4-6	25-64	No	Yes	No
36	123218	poorest		0.123218	Home	0-3	2019	25-34	Muslim	≥7		<18	currently_married			≤4		≥7				No
350	1302892	poorest	big problem	1.30289	Home	0-3	2011	25-34	Muslim	1-4	25-64	≥25	currently_married	working	Not_working	≤4	primary	≤3	25-64	No	Yes	No
445	117217	poorest	big problem	0.117217	Home	0-3	2011	25-34	Muslim	≥7	25-64	18-24	currently_married	working	Not_working	≤4	No_education	≤3	25-64	Yes	No	No
612	678409	poorest	big problem	0.678409	Home	≥4	2016	15-24	Chirstian	5-6	≥65	18-24	curently_unmarried		working	≤4		≤3		Yes	No	Yes
51	190131	poorest	big problem	0.190131	Institution	0-3	2016	25-34	Muslim	≥7	25-64	<18	currently_married	working	working	≥5		4-6	25-64	Yes	Yes	No
78	2105435	poorest		2.10543	Home	0-3	2019	15-24	Chirstian	≥7	25-64	<18	curently_unmarried			≤4		≤3				No
547	170933	poorest	big problem	0.170933	Home	0-3	2016	25-34	Muslim	5-6	25-64	18-24	currently_married	working	Not_working	≥5		4-6	25-64	Yes	No	No
404	1680042	poorest	big problem	1.68004	Home	0-3	2011	35-49	Chirstian	5-6	25-64	≥25	currently_married	working	working	≥5	No_education	4-6	25-64	Yes	No	No
219	48316	poorest	big problem	0.048316	Home	0-3	2016	25-34	Chirstian	≥7	25-64	18-24	currently_married	Not_working	Not_working	≥5		4-6	25-64	Yes	No	No
551	662472	poorest	big problem	0.662472	Home	0-3	2016	35-49	Chirstian	≥7	25-64	18-24	currently_married	working	working	≥5		≥7	25-64	Yes	No	No
227	1984444	poorest	big problem	1.98444	Home	0-3	2011	15-24	Chirstian	1-4	25-64	<18	currently_married	working	Not_working	≤4	primary	≤3	25-64	Yes	Yes	No
243	41296	poorest	big problem	0.041296	Home	≥4	2016	35-49	Chirstian	5-6	25-64	18-24	currently_married	working	Not_working	≤4		4-6	25-64	No	No	Yes
22	713479	poorest		0.713479	Home	0-3	2019	25-34	Chirstian	5-6	25-64	18-24	currently_married			≥5		≤3				No
131	3079487	poorest	big problem	3.07949	Institution	0-3	2016	15-24	Muslim	≥7	25-64	18-24	currently_married	working	working	≤4		≤3	25-64	No	Yes	No
548	1570521	poorest	big problem	1.57052	Home	0-3	2011	15-24	Muslim	5-6	25-64	18-24	currently_married	working	Not_working	≥5	No_education	≤3	25-64	Yes	Yes	No
542	599277	poorest	big problem	0.599277	Home	0-3	2011	35-49	Chirstian	≥7	25-64	18-24	currently_married	working	working	≥5	No_education	4-6	25-64	Yes	No	No
363	42779	poorest	big problem	0.042779	Home	≥4	2011	35-49	Muslim	≥7	25-64	18-24	currently_married	working	working	≤4	No_education	4-6	25-64	Yes	Yes	Yes
604	657474	poorest	big problem	0.657474	Home	≥4	2016	35-49	Chirstian	≥7	25-64	18-24	currently_married	working	working	≤4		≥7	25-64	Yes	Yes	Yes
506	3603921	poorest	big problem	3.60392	Home	≥4	2016	25-34	Muslim	≥7	25-64	<18	currently_married	working	Not_working	≤4		4-6	25-64	Yes	No	Yes
170	115726	poorest		0.115726	Home	0-3	2019	15-24	Muslim	1-4	25-64	<18	currently_married			≥5		≤3				No
33	112382	poorest		0.112382	Institution	≥4	2019	35-49	Muslim	≥7	25-64	18-24	currently_married			≥5		≥7				No
132	624412	poorest		0.624412	Institution	0-3	2019	25-34	Muslim	1-4	25-64	18-24	currently_married			≥5		≤3				No
105	27890	poorest	big problem	0.02789	Institution	≥4	2016	25-34	Chirstian	≥7	25-64	18-24	currently_married	working	Not_working	≤4		≤3	25-64	Yes	No	Yes
158	8691	poorest	big problem	0.008691	Home	0-3	2011	15-24	Chirstian	≥7	25-64	<18	currently_married	working	working	≥5	primary	≤3	25-64	Yes	No	No
287	549443	poorest	big problem	0.549443	Home	≥4	2011	25-34	Chirstian	≥7	25-64	<18	currently_married	working	working	≥5	primary	4-6	25-64	Yes	No	No
152	2410545	poorest	not a big problem	2.41055	Home	≥4	2016	15-24	Chirstian	1-4	25-64	<18	currently_married	working	working	≤4		≤3	25-64	Yes	No	Yes
19	693917	poorest		0.693917	Institution	≥4	2019	25-34	Chirstian	1-4	25-64	18-24	currently_married			≤4		≤3				Yes
303	85282	poorest		0.085282	Home	0-3	2019	25-34	Muslim	≥7	25-64	<18	currently_married			≤4		4-6				No
216	908728	poorest	big problem	0.908728	Home	≥4	2016	35-49	Chirstian	5-6	25-64	≥25	currently_married	Not_working	Not_working	≤4		4-6	25-64	Yes	No	Yes
303	85282	poorest		0.085282	Home	≥4	2019	15-24	Muslim	5-6	25-64	<18	currently_married			≥5		4-6				No
206	123971	poorest		0.123971	Institution	0-3	2019	25-34	Chirstian	≥7	25-64	<18	currently_married			≥5		4-6				No
634	1129493	poorest	big problem	1.12949	Institution	0-3	2016	15-24	Chirstian	1-4	25-64	18-24	currently_married	working	Not_working	≤4		≤3	25-64	Yes	No	No
221	43154	poorest		0.043154	Home	0-3	2019	15-24	Chirstian	1-4	25-64	18-24	currently_married			≥5		≤3				No
122	2899588	poorest	big problem	2.89959	Institution	≥4	2016	15-24	Muslim	1-4	≤24	<18	currently_married	working	Not_working	≤4		≤3	≤24	Yes	Yes	Yes
423	28337	poorest	big problem	0.028337	Home	0-3	2011	25-34	Muslim	≥7	25-64	<18	currently_married	working	Not_working	≤4	No_education	≥7	25-64	Yes	Yes	No
542	599277	poorest	big problem	0.599277	Home	0-3	2011	35-49	Chirstian	1-4	25-64	≥25	curently_unmarried	working	working	≥5	primary	≤3		Yes	No	No
643	1889066	poorest	big problem	1.88907	Home	0-3	2011	15-24	Muslim	1-4	≤24	<18	currently_married	working	working	≥5	No_education	≤3	25-64	No	No	No
117	2617605	poorest		2.6176	Home	≥4	2019	25-34	Chirstian	1-4	25-64	≥25	currently_married			≤4		≤3				Yes
62	84336	poorest	big problem	0.084336	Home	0-3	2011	25-34	Muslim	5-6	25-64	18-24	currently_married	working	Not_working	≤4	No_education	≤3	25-64	Yes	Yes	No
336	76858	poorest	big problem	0.076858	Home	0-3	2016	15-24	Muslim	≥7	25-64	18-24	currently_married		Not_working	≥5		≤3	25-64	Yes	No	No
38	116063	poorest		0.116063	Home	≥4	2019	25-34	Muslim	5-6	25-64	18-24	currently_married			≤4		≤3				Yes
506	3603921	poorest	big problem	3.60392	Home	0-3	2016	15-24	Muslim	5-6	25-64	<18	currently_married	working	Not_working	≥5		≤3	25-64	Yes	No	No
234	1474271	poorest	big problem	1.47427	Home	0-3	2011	25-34	Chirstian	≥7	25-64	<18	currently_married	working	working	≥5	No_education	≥7	25-64	Yes	No	No
226	569722	poorest	not a big problem	0.569722	Home	0-3	2011	15-24	Chirstian	5-6	25-64	18-24	currently_married	working	Not_working	≥5	No_education	≤3	25-64		No	No
575	803805	poorest	not a big problem	0.803805	Home	≥4	2016	25-34	Chirstian	≥7	25-64	<18	currently_married	working	working	≥5		4-6	25-64	No	No	No
30	71959	poorest	not a big problem	0.071959	Institution	0-3	2016	25-34	Muslim	5-6	25-64	18-24	currently_married		Not_working	≤4		4-6	25-64	No	No	No
138	290046	poorest	big problem	0.290046	Home	0-3	2016	35-49	Muslim	5-6	25-64	≥25	currently_married	working	Not_working	≤4		4-6	25-64	Yes	No	No
191	53396	poorest	big problem	0.053396	Home	0-3	2016	15-24	Muslim	≥7	25-64	<18	currently_married	Not_working	Not_working	≥5		4-6	25-64	Yes	No	No
101	35982	poorest	big problem	0.035982	Home	0-3	2011	35-49	Muslim	≥7	25-64	18-24	currently_married	working	Not_working	≥5	No_education	≥7	25-64	Yes	Yes	No
589	149073	poorest	big problem	0.149073	Home	0-3	2011	25-34	Muslim	1-4	25-64	18-24	currently_married	working	Not_working	≥5	No_education	≤3	25-64	Yes	No	No
304	53053	poorest		0.053053	Institution	0-3	2019	25-34	Muslim	5-6	25-64	18-24	currently_married			≥5		4-6				No
6	652857	poorest		0.652857	Home	0-3	2019	25-34	Chirstian	5-6	25-64	<18	currently_married			≥5		≤3				No
12	1454349	poorest	big problem	1.45435	Home	0-3	2011	35-49	Chirstian	≥7	25-64	≥25	currently_married	working	working	≥5	No_education	≥7	25-64	Yes	Yes	No
213	555575	poorest	big problem	0.555575	Home	0-3	2011	15-24	Chirstian	1-4	25-64	<18	currently_married	working	working	≥5	primary	≤3	25-64	Yes	Yes	No
144	516163	poorest		0.516163	Institution	0-3	2019	25-34	Muslim	1-4	25-64	18-24	currently_married			≥5		≤3				No
445	1809233	poorest	big problem	1.80923	Institution	≥4	2016	25-34	Chirstian	≥7	25-64	<18	currently_married	working	working	≤4		4-6	25-64	Yes	Yes	Yes
627	516577	poorest	not a big problem	0.516577	Home	0-3	2011	25-34	Muslim	≥7	25-64	18-24	currently_married	working	Not_working	≤4	No_education	4-6	25-64	No	No	No
140	541072	poorest		0.541072	Home	≥4	2019	35-49	Muslim	≥7	25-64	18-24	currently_married			≥5		≥7				No
304	53053	poorest		0.053053	Home	0-3	2019	15-24	Muslim	5-6	25-64	18-24	currently_married			≥5		≤3				No
583	551954	poorest	not a big problem	0.551954	Institution	0-3	2016	15-24	Chirstian	1-4	25-64	18-24	currently_married	working	Not_working	≤4		≤3	25-64	Yes	Yes	No
135	94466	poorest	big problem	0.094466	Home	≥4	2016	15-24	Muslim	≥7	≥65	18-24	currently_married	working	working	≤4		≤3	25-64	Yes	No	Yes
220	28140	poorest		0.02814	Home	0-3	2019	35-49	Chirstian	≥7	25-64	<18	curently_unmarried			≥5		≥7				No
307	27960	poorest	not a big problem	0.02796	Home	≥4	2016	25-34	Muslim	≥7	25-64	<18	currently_married	Not_working	Not_working	≥5		4-6	25-64	No	Yes	No
643	60400	poorest	not a big problem	0.0604	Home	0-3	2016	25-34	Muslim	5-6	25-64	≥25	currently_married	working	working	≥5		≤3	25-64	Yes	No	No
143	153812	poorest	not a big problem	0.153812	Institution	≥4	2016	15-24	Chirstian	1-4	25-64	18-24	currently_married	working	Not_working	≤4		≤3	25-64	Yes	Yes	Yes
355	693804	poorest	not a big problem	0.693804	Institution	≥4	2016	15-24	Chirstian	5-6	25-64	<18	currently_married		working	≤4		≤3		No	No	Yes
311	79418	poorest	big problem	0.079418	Institution	0-3	2016	15-24	Muslim	5-6	25-64	<18	currently_married	working	Not_working	≤4		4-6	25-64	Yes	No	No
601	4987751	poorest	not a big problem	4.98775	Home	0-3	2016	25-34		5-6	≥65	<18	currently_married	working	Not_working	≥5		4-6	≥65	Yes	No	No
143	153812	poorest	big problem	0.153812	Home	0-3	2016	25-34	Chirstian	1-4	25-64	18-24	currently_married	working	Not_working	≤4		≤3	25-64	Yes	No	No
160	107156	poorest		0.107156	Institution	≥4	2019	35-49	Muslim	≥7	25-64	18-24	currently_married			≤4		≥7				Yes
543	564176	poorest	not a big problem	0.564176	Home	≥4	2011	25-34	Chirstian	≥7	25-64	18-24	currently_married	working	working	≤4	No_education	4-6	25-64	Yes	No	Yes
426	45502	poorest	big problem	0.045502	Home	≥4	2016	25-34	Chirstian	≥7	25-64	<18	currently_married		Not_working	≤4		4-6	25-64	No	No	Yes
89	2148204	poorest	big problem	2.1482	Home	0-3	2011	25-34	Chirstian	≥7	25-64	<18	currently_married	working	working	≥5	primary	4-6	25-64	No	No	No
522	2651529	poorest	not a big problem	2.65153	Home	0-3	2016	15-24	Muslim	1-4	≤24	<18	currently_married	working	working	≥5		≤3	≤24	Yes	Yes	No
32	129903	poorest		0.129903	Home	≥4	2019	15-24	Muslim	≥7	25-64	<18	currently_married			≤4		≤3				Yes
77	715460	poorest	big problem	0.71546	Home	≥4	2011	25-34	Chirstian	5-6	25-64	<18	currently_married	working	working	≥5	No_education	≤3	25-64	Yes	Yes	No
78	645477	poorest	big problem	0.645477	Home	≥4	2016	15-24	Chirstian	1-4	≤24	18-24	curently_unmarried		working	≤4		≤3		Yes	Yes	Yes
138	48222	poorest	big problem	0.048222	Home	0-3	2011	25-34	Muslim	≥7	25-64	≥25	currently_married	working	working	≥5	No_education	≤3	25-64	No	No	No
620	32634	poorest	big problem	0.032634	Home	0-3	2016	15-24	Muslim	1-4	25-64	18-24	currently_married	working	Not_working	≥5		≤3	25-64	Yes	No	No
116	311202	poorest	not a big problem	0.311202	Home	0-3	2016	25-34	Muslim	≥7	25-64	<18	currently_married	working	Not_working	≥5		≥7	25-64	Yes	No	No
454	51196	poorest	not a big problem	0.051196	Home	≥4	2016	25-34	Muslim	≥7	25-64	<18	currently_married	working	Not_working	≤4		4-6	25-64	Yes	No	Yes
34	140069	poorest		0.140069	Home	0-3	2019	25-34	Muslim	1-4	25-64	18-24	currently_married			≥5		≤3				No
6	166429	poorest	big problem	0.166429	Home	≥4	2016	15-24	Muslim	1-4	≤24	<18	currently_married	working	Not_working	≥5		≤3	25-64	Yes	No	No
592	26264	poorest	not a big problem	0.026264	Institution	0-3	2016	35-49	Chirstian	≥7	25-64	18-24	curently_unmarried		working	≤4		≥7		No	No	No
201	1692725	poorest		1.69272	Home	0-3	2019	35-49	Chirstian	5-6	25-64	18-24	currently_married			≤4		4-6				No
80	1980761	poorest		1.98076	Home	0-3	2019	15-24	Chirstian	1-4	25-64	18-24	currently_married			≥5		≤3				No
169	75121	poorest		0.075121	Home	0-3	2019	25-34	Chirstian	1-4	25-64	18-24	currently_married			≤4		≤3				No
272	1731889	poorest	big problem	1.73189	Home	≥4	2016	25-34	Muslim	1-4	25-64	18-24	currently_married	working	Not_working	≤4		≤3	25-64	Yes	No	Yes
156	91862	poorest		0.091862	Institution	0-3	2019	25-34	Muslim	≥7	25-64	<18	currently_married			≥5		≥7				No
230	27063	poorest		0.027063	Institution	0-3	2019	15-24	Chirstian	5-6	25-64	18-24	curently_unmarried			≤4		≤3				No
322	590496	poorest	big problem	0.590496	Home	≥4	2011	25-34	Chirstian	5-6	25-64	18-24	curently_unmarried	working	working	≥5	primary	≤3		Yes	No	No
633	43939	poorest	big problem	0.043939	Home	0-3	2011	25-34	Chirstian	1-4	25-64	18-24	currently_married	working	working	≤4	secondary	≤3	25-64	Yes	No	No
113	2854710	poorest	big problem	2.85471	Home	≥4	2011	25-34	Chirstian	5-6	25-64	18-24	currently_married	working	working	≤4	No_education	4-6	25-64	Yes	Yes	Yes
472	1737759	poorest	not a big problem	1.73776	Institution	≥4	2011	35-49	Chirstian	1-4	25-64	≥25	currently_married	working	working	≥5	No_education	≤3	25-64	Yes	No	No
178	1488457	poorest		1.48846	Institution	0-3	2019	15-24	Chirstian	1-4	25-64	18-24	currently_married			≥5		≤3				No
448	42998	poorest	big problem	0.042998	Home	0-3	2016	25-34	Chirstian	1-4	25-64	<18	curently_unmarried		working	≤4		4-6		No	No	No
298	72905	poorest		0.072905	Home	0-3	2019	35-49	Muslim	≥7	≥65	≥25	currently_married			≤4		≤3				No
356	176446	poorest	big problem	0.176446	Institution	0-3	2016	35-49	Muslim	≥7	25-64	<18	currently_married	Not_working	working	≥5		≥7	25-64	Yes	No	No
484	192455	poorest	big problem	0.192455	Home	0-3	2016	25-34	Muslim	1-4	≥65	18-24	currently_married		working	≤4		≤3	25-64	Yes	No	No
135	94466	poorest	not a big problem	0.094466	Home	0-3	2016	25-34	Muslim	≥7	25-64	<18	currently_married	Not_working	Not_working	≤4		4-6	25-64	Yes	No	No
528	420029	poorest	big problem	0.420029	Home	≥4	2016	35-49	Chirstian	≥7	25-64	18-24	currently_married	working	working	≤4		≥7	25-64	Yes	No	Yes
411	293340	poorest	big problem	0.29334	Home	≥4	2011	15-24	Chirstian	1-4	25-64	<18	currently_married	working	working	≤4	primary	≤3	25-64	Yes	No	Yes
78	2105435	poorest		2.10543	Home	≥4	2019	35-49	Chirstian	≥7		<18	currently_married			≤4		≥7				Yes
626	263630	poorest	big problem	0.26363	Institution	≥4	2011	15-24	Chirstian	≥7	25-64	<18	currently_married	working	working	≤4	primary	≤3		Yes	Yes	Yes
35	140961	poorest	not a big problem	0.140961	Institution	0-3	2016	15-24	Chirstian	5-6	25-64	18-24	currently_married	working	working	≥5		≤3	25-64	Yes	No	No
318	127305	poorest	not a big problem	0.127305	Home	0-3	2016	25-34	Muslim	≥7	25-64	<18	currently_married	working	Not_working	≤4		4-6	25-64	No	No	No
468	96474	poorest	big problem	0.096474	Institution	≥4	2011	15-24	Chirstian	5-6	25-64	18-24	currently_married	working	Not_working	≤4	secondary	≤3		Yes	Yes	Yes
49	76789	poorest		0.076789	Institution	≥4	2019	15-24	Muslim	5-6	≤24	18-24	currently_married			≤4		≤3				Yes
377	2885670	poorest	big problem	2.88567	Home	≥4	2011	35-49	Chirstian	5-6	≥65	18-24	curently_unmarried	working	working	≤4	primary	4-6		No	Yes	Yes
620	32634	poorest	not a big problem	0.032634	Home	0-3	2016	25-34	Muslim	5-6	25-64	18-24	currently_married	working	working	≤4		4-6	25-64	No	Yes	No
488	509439	poorest	not a big problem	0.509439	Home	≥4	2011	35-49	Chirstian	≥7	25-64	18-24	currently_married	working	working	≤4	No_education	4-6	25-64	No	Yes	Yes
594	76355	poorest	big problem	0.076355	Institution	0-3	2016	15-24	Muslim	1-4	25-64	18-24	currently_married		Not_working	≥5		≤3	≤24	Yes	No	No
35	140990	poorest		0.14099	Home	0-3	2019	25-34	Muslim	≥7	25-64	<18	currently_married			≤4		4-6				No
223	37225	poorest	not a big problem	0.037225	Home	≥4	2011	25-34	Chirstian	5-6	25-64	18-24	currently_married	working	Not_working	≤4	No_education	4-6	25-64	Yes	No	Yes
305	57555	poorest		0.057555	Institution	0-3	2019	25-34	Muslim	5-6	25-64	18-24	currently_married			≤4		4-6				No
27	990981	poorest	big problem	0.990981	Home	≥4	2011	25-34	Muslim	1-4	≥65	≥25	currently_married	working	Not_working	≤4	No_education	≤3	≥65	No	No	Yes
278	288589	poorest	big problem	0.288589	Home	0-3	2016	25-34	Muslim	5-6	25-64	<18	currently_married	working	Not_working	≤4		4-6	25-64	No	No	No
545	55170	poorest	big problem	0.05517	Home	≥4	2011	25-34	Chirstian	1-4	≤24	18-24	currently_married	working	Not_working	≤4	primary	≤3	25-64	No	No	Yes
6	652857	poorest		0.652857	Home	≥4	2019	15-24	Chirstian	1-4	25-64	<18	currently_married			≤4		≤3				Yes
191	53396	poorest	big problem	0.053396	Institution	0-3	2016	25-34	Muslim	5-6	25-64	18-24	currently_married	Not_working	Not_working	≤4		4-6	25-64	Yes	No	No
217	1750238	poorest	big problem	1.75024	Home	0-3	2016	25-34	Chirstian	1-4	25-64	<18	currently_married	working	working	≥5		4-6	25-64	Yes	No	No
632	186708	poorest	not a big problem	0.186708	Institution	0-3	2016	25-34	Muslim	5-6	25-64	<18	currently_married	working	Not_working	≥5		4-6	25-64	No	Yes	No
602	218504	poorest	not a big problem	0.218504	Home	0-3	2016	25-34	Chirstian	≥7	25-64	<18	currently_married	working	Not_working	≥5		4-6	25-64	No	No	No
588	143132	poorest	not a big problem	0.143132	Home	0-3	2016	25-34	Muslim	5-6	25-64	18-24	currently_married	Not_working	Not_working	≥5		4-6	25-64	No	No	No
192	157307	poorest	not a big problem	0.157307	Home	0-3	2016	15-24	Muslim	1-4	25-64	18-24	currently_married	working	Not_working	≥5		≤3	25-64	Yes	Yes	No
466	1681806	poorest	big problem	1.68181	Home	≥4	2016	25-34		1-4	25-64	18-24	currently_married	working	Not_working	≤4		≤3	25-64	Yes	No	Yes
242	95418	poorest	big problem	0.095418	Home	≥4	2016	25-34	Muslim	5-6	25-64	18-24	currently_married	working	Not_working	≤4		≤3	25-64	No	No	Yes
158	8691	poorest	big problem	0.008691	Home	0-3	2011	25-34	Chirstian	5-6	25-64	≥25	curently_unmarried	working	working	≥5	No_education	≤3		Yes	Yes	No
152	2410545	poorest	not a big problem	2.41055	Home	0-3	2016	15-24	Chirstian	1-4	25-64	<18	currently_married	working	working	≥5		≤3	25-64	Yes	No	No
83	1798044	poorest		1.79804	Home	≥4	2019	25-34	Chirstian	≥7	25-64	<18	curently_unmarried			≥5		4-6				No
152	2410545	poorest	not a big problem	2.41055	Home	≥4	2016	35-49	Chirstian	≥7	25-64	18-24	currently_married	working	working	≤4		≥7	25-64	No	No	Yes
241	88137	poorest	big problem	0.088137	Institution	≥4	2016	35-49	Muslim	5-6	25-64	<18	currently_married	working	Not_working	≤4		≥7	25-64	Yes	No	Yes
636	627374	poorest	not a big problem	0.627374	Institution	≥4	2016	25-34	Chirstian	≥7	25-64	<18	currently_married	working	Not_working	≤4		≥7	25-64	Yes	No	Yes
121	2107266	poorest	big problem	2.10727	Home	0-3	2016	25-34	Chirstian	5-6	25-64	18-24	currently_married	working	Not_working	≥5		4-6	25-64	Yes	No	No
36	97632	poorest	not a big problem	0.097632	Institution	≥4	2016	35-49	Chirstian	≥7	25-64	18-24	curently_unmarried		Not_working	≥5		≥7		No	No	No
300	621639	poorest	not a big problem	0.621639	Institution	0-3	2016	15-24	Chirstian	1-4	≤24	18-24	currently_married	working	Not_working	≤4		≤3	≤24	Yes	No	No
2	461695	poorest	big problem	0.461695	Home	0-3	2016	35-49	Muslim	≥7	25-64	18-24	currently_married	working	Not_working	≥5		≥7	25-64	Yes	No	No
152	2410545	poorest	not a big problem	2.41055	Home	≥4	2016	25-34	Chirstian	5-6	25-64	18-24	currently_married	working	working	≤4		4-6	25-64	Yes	No	Yes
530	86700	poorest	not a big problem	0.0867	Institution	0-3	2011	15-24	Chirstian	1-4	≤24	<18	currently_married	working	Not_working	≤4	higher	≤3	25-64	Yes	Yes	No
226	569722	poorest	not a big problem	0.569722	Home	0-3	2011	25-34	Chirstian	5-6	25-64	<18	currently_married	working	working	≥5	primary	4-6	25-64	Yes	Yes	No
8	1490880	poorest	big problem	1.49088	Home	≥4	2011	25-34	Chirstian	1-4	25-64	18-24	currently_married	working	Not_working	≤4	secondary	≤3	25-64	Yes	No	Yes
226	569722	poorest	big problem	0.569722	Home	0-3	2011	35-49	Chirstian	5-6	25-64	18-24	curently_unmarried	working	working	≥5	primary	4-6		No	Yes	No
367	359625	poorest	not a big problem	0.359625	Home	0-3	2016	25-34	Muslim	5-6	25-64	18-24	currently_married	working	Not_working	≥5		≤3	25-64	No	No	No
422	3765822	poorest	big problem	3.76582	Home	0-3	2016	25-34	Chirstian	≥7	25-64	<18	currently_married	working	Not_working	≥5		4-6	25-64	Yes	No	No
304	53053	poorest		0.053053	Home	≥4	2019	25-34	Muslim	≥7	25-64	<18	currently_married			≤4		≥7				Yes
236	49091	poorest	not a big problem	0.049091	Home	0-3	2011	25-34	Muslim	≥7	25-64	18-24	currently_married	working	working	≥5	primary	4-6	25-64	Yes	Yes	No
379	1223278	poorest	not a big problem	1.22328	Home	≥4	2016	15-24	Muslim	1-4	≤24	18-24	currently_married		Not_working	≥5		≤3	≤24	No	No	No
438	118480	poorest	big problem	0.11848	Home	0-3	2011	25-34	Chirstian	≥7	25-64	<18	currently_married	working	working	≥5	primary	≤3	25-64	Yes	No	No
620	32634	poorest	big problem	0.032634	Home	0-3	2016	35-49	Muslim	≥7	≤24	18-24	currently_married	working	Not_working	≥5		≥7	25-64	Yes	No	No
636	602949	poorest	big problem	0.602949	Home	0-3	2011	35-49	Chirstian	≥7	25-64	18-24	curently_unmarried	working	working	≤4	No_education	≥7		No	No	No
46	131950	poorest		0.13195	Home	≥4	2019	25-34	Muslim	≥7	25-64	<18	currently_married			≤4		≥7				Yes
510	2719437	poorest	big problem	2.71944	Home	0-3	2016	15-24	Muslim	1-4	25-64	<18	currently_married	working	working	≥5		≤3	≤24	No	No	No
6	166429	poorest	big problem	0.166429	Home	≥4	2016	15-24	Muslim	1-4	≤24	18-24	currently_married	working	Not_working	≥5		≤3	25-64	No	Yes	No
241	88137	poorest	big problem	0.088137	Home	≥4	2016	25-34	Muslim	5-6	25-64	<18	currently_married	working	Not_working	≤4		≥7	25-64	Yes	Yes	Yes
492	520739	poorest	big problem	0.520739	Home	0-3	2016	15-24	Muslim	5-6	25-64	<18	currently_married	Not_working	Not_working	≥5		4-6	25-64	No	No	No
263	116266	poorest	big problem	0.116266	Home	0-3	2016	25-34	Muslim	1-4	25-64	18-24	currently_married	working	Not_working	≤4		≤3	25-64	No	Yes	No
276	35753	poorest	not a big problem	0.035753	Institution	≥4	2016	15-24	Muslim	1-4	≤24	18-24	currently_married	working	Not_working	≤4		≤3	25-64	Yes	Yes	Yes
400	548655	poorest	not a big problem	0.548655	Home	0-3	2016	35-49	Chirstian	≥7	25-64	<18	currently_married	working	working	≥5		≥7	25-64	Yes	No	No
18	697118	poorest		0.697118	Home	≥4	2019	25-34	Chirstian	≥7	25-64	18-24	currently_married			≥5		≤3				No
5	348322	poorest	big problem	0.348322	Home	0-3	2011	15-24	Muslim	≥7	25-64	<18	curently_unmarried		Not_working	≥5	No_education	≤3		Yes	No	No
177	592916	poorest	big problem	0.592916	Home	≥4	2011	35-49	Chirstian	≥7	25-64	18-24	currently_married	working	working	≤4	No_education	4-6	25-64	Yes	Yes	Yes
37	70855	poorest	big problem	0.070855	Home	0-3	2016	25-34	Muslim	≥7	25-64	18-24	currently_married	working	Not_working	≥5		4-6	25-64	Yes	No	No
326	40982	poorest	big problem	0.040982	Home	≥4	2016	25-34	Chirstian	1-4	25-64	≥25	currently_married	working	Not_working	≤4		≤3	25-64	No	Yes	Yes
355	693804	poorest	not a big problem	0.693804	Home	0-3	2016	15-24	Chirstian	1-4	≤24	18-24	currently_married	working		≥5		≤3	≤24	Yes	No	No
315	29437	poorest	not a big problem	0.029437	Home	0-3	2016	25-34	Chirstian	5-6	25-64	18-24	currently_married		Not_working	≥5		4-6	25-64	No	No	No
536	88678	poorest	big problem	0.088678	Home	0-3	2011	35-49	Chirstian	≥7	≥65	18-24	currently_married	working	working	≥5	No_education	4-6	25-64	Yes	No	No
35	140961	poorest	not a big problem	0.140961	Home	0-3	2016	15-24	Chirstian	5-6	25-64	18-24	currently_married	working	working	≥5		≤3	25-64	No	No	No
46	131950	poorest		0.13195	Home	0-3	2019	35-49	Muslim	≥7	≥65	18-24	currently_married			≤4		4-6				No
275	143955	poorest	big problem	0.143955	Home	≥4	2016	35-49	Muslim	≥7	25-64	≥25	currently_married	working	working	≥5		4-6	25-64	Yes	No	No
561	220223	poorest	big problem	0.220223	Home	0-3	2016	15-24	Muslim	1-4	25-64	<18	currently_married	Not_working	Not_working	≤4		≤3	25-64	Yes	No	No
596	164504	poorest	big problem	0.164504	Home	≥4	2016	25-34	Muslim	≥7	25-64	18-24	curently_unmarried		Not_working	≤4		≤3		Yes	Yes	Yes
78	2105435	poorest		2.10543	Institution	0-3	2019	25-34	Chirstian	1-4	25-64	18-24	currently_married			≥5		≤3				No
169	75121	poorest		0.075121	Home	0-3	2019	25-34	Chirstian	5-6	≥65	18-24	currently_married			≥5		≤3				No
589	149073	poorest	big problem	0.149073	Home	0-3	2011	15-24	Muslim	5-6	25-64	<18	currently_married	working	Not_working	≥5	No_education	≤3	25-64	Yes	Yes	No
336	76858	poorest	big problem	0.076858	Home	≥4	2016	25-34	Muslim	5-6	25-64	<18	currently_married	working	working	≥5		4-6	25-64	Yes	No	No
221	43154	poorest		0.043154	Home	≥4	2019	15-24	Chirstian	5-6	25-64	<18	currently_married			≤4		≤3				Yes
127	521032	poorest		0.521032	Home	0-3	2019	35-49	Muslim	≥7	25-64	<18	currently_married			≥5		≥7				No
344	62250	poorest	not a big problem	0.06225	Home	≥4	2016	25-34	Muslim	5-6	25-64	18-24	currently_married	working	Not_working	≥5		4-6	25-64	Yes	No	No
14	1472619	poorest	big problem	1.47262	Home	0-3	2011	25-34	Chirstian	5-6	25-64	<18	currently_married	working	Not_working	≥5	primary	4-6	25-64	Yes	No	No
638	684593	poorest	not a big problem	0.684593	Home	0-3	2011	15-24	Chirstian	5-6	25-64	<18	currently_married	working	working	≤4	No_education	≤3	25-64	Yes	No	No
505	1744384	poorest	not a big problem	1.74438	Home	0-3	2016	35-49	Chirstian	≥7	25-64	18-24	currently_married	working	working	≤4		≥7	25-64	Yes	No	No
355	693804	poorest	not a big problem	0.693804	Institution	≥4	2016	35-49	Chirstian	1-4	25-64	18-24	curently_unmarried		working	≥5		4-6		Yes	No	No
424	525029	poorest	big problem	0.525029	Home	≥4	2016	25-34	Chirstian	5-6	25-64	18-24	currently_married	working	Not_working	≤4		≤3	25-64	Yes	No	Yes
243	1532069	poorest	not a big problem	1.53207	Home	≥4	2011	25-34	Chirstian	≥7	25-64	18-24	currently_married	working	working	≥5	primary	4-6	25-64	Yes	Yes	No
573	216112	poorest	not a big problem	0.216112	Home	0-3	2016	15-24	Muslim	1-4	25-64	18-24	currently_married	working	Not_working	≤4		≤3	25-64	No	No	No
41	152898	poorest		0.152898	Institution	≥4	2019	25-34	Muslim	≥7	25-64	<18	currently_married			≤4		4-6				Yes
561	220223	poorest	not a big problem	0.220223	Home	0-3	2016	15-24	Muslim	5-6	≤24	<18	currently_married	working	Not_working	≥5		4-6	25-64	No	No	No
46	131950	poorest		0.13195	Institution	≥4	2019	35-49	Muslim	≥7	25-64	18-24	currently_married			≤4		≥7				Yes
26	131734	poorest	big problem	0.131734	Home	0-3	2011	35-49	Muslim	≥7	25-64	<18	currently_married	working	working	≥5	No_education	4-6	25-64	No	No	No
162	87770	poorest		0.08777	Home	0-3	2019	35-49	Chirstian	≥7	25-64	<18	currently_married			≥5		≥7				No
204	1342979	poorest		1.34298	Institution	0-3	2019	25-34	Chirstian	5-6	25-64	<18	currently_married			≤4		4-6				No
488	509439	poorest	big problem	0.509439	Home	≥4	2011	15-24	Chirstian	5-6	25-64	<18	currently_married	working	working	≤4	primary	4-6	25-64	Yes	No	Yes
263	116266	poorest	not a big problem	0.116266	Home	0-3	2016	15-24	Muslim	1-4	≤24	<18	currently_married		Not_working	≥5		≤3	25-64	Yes	Yes	No
198	2065991	poorest	big problem	2.06599	Home	0-3	2011	25-34	Chirstian	1-4	25-64	18-24	currently_married	working	working	≥5	primary	≤3	25-64	Yes	Yes	No
164	178293	poorest	not a big problem	0.178293	Home	≥4	2016	25-34	Muslim	5-6	25-64	18-24	currently_married	working	Not_working	≥5		4-6	25-64	No	Yes	No
125	865995	poorest		0.865995	Institution	≥4	2019	25-34	Muslim	≥7	25-64	<18	currently_married			≤4		4-6				Yes
46	131950	poorest		0.13195	Home	0-3	2019	15-24	Muslim	5-6	25-64	18-24	currently_married			≤4		≤3				No
432	3869183	poorest	big problem	3.86918	Institution	≥4	2016	35-49	Muslim	1-4	25-64	≥25	currently_married	working	working	≤4		≤3	25-64	Yes	No	Yes
48	31687	poorest		0.031687	Home	≥4	2019	25-34	Muslim	5-6	25-64	<18	currently_married			≤4		4-6				Yes
414	1782238	poorest	not a big problem	1.78224	Home	≥4	2011	25-34	Muslim	5-6	25-64	<18	curently_unmarried	working	working	≤4		4-6		Yes	Yes	Yes
218	34505	poorest		0.034505	Institution	0-3	2019	25-34	Chirstian	≥7	25-64	<18	currently_married			≤4		4-6				No
559	82214	poorest	big problem	0.082214	Home	0-3	2016	25-34	Muslim	5-6	25-64	<18	currently_married	working	working	≥5		4-6	25-64	Yes	No	No
536	9807	poorest	big problem	0.009807	Home	0-3	2016	15-24	Chirstian	5-6	25-64	<18	currently_married	working	working	≤4		≤3	25-64	Yes	No	No
89	669616	poorest	big problem	0.669616	Home	0-3	2016	25-34	Chirstian	1-4	25-64	18-24	currently_married	working	working	≥5		≤3	25-64	Yes	No	No
96	2604168	poorest		2.60417	Institution	0-3	2019	15-24	Muslim	1-4	25-64	18-24	currently_married			≥5		≤3				No
125	1378583	poorest	big problem	1.37858	Home	≥4	2011	25-34	Chirstian	5-6	25-64	18-24	currently_married	working	Not_working	≤4	primary	4-6	25-64	Yes	No	Yes
30	71959	poorest	big problem	0.071959	Home	0-3	2016	25-34	Muslim	≥7	25-64	18-24	currently_married	working	Not_working	≤4		4-6	25-64	Yes	No	No
427	1380226	poorest	big problem	1.38023	Home	≥4	2011	25-34	Chirstian	1-4	25-64	<18	currently_married	working	Not_working	≤4	primary	≤3	25-64	Yes	Yes	Yes
44	107337	poorest		0.107337	Home	0-3	2019	15-24	Muslim	1-4	25-64	18-24	currently_married			≤4		≤3				No
117	2617605	poorest		2.6176	Home	0-3	2019	15-24	Muslim	5-6	25-64	<18	currently_married			≥5		≤3				No
446	22155	poorest	big problem	0.022155	Home	0-3	2016	15-24	Chirstian	1-4	≤24	<18	currently_married	working	working	≤4		≤3	25-64	Yes	No	No
371	58905	poorest	not a big problem	0.058905	Home	0-3	2016	15-24	Chirstian	1-4	25-64	18-24	currently_married	working	working	≤4		≤3	25-64	Yes	Yes	No
215	1503465	poorest	big problem	1.50347	Home	0-3	2016	25-34	Chirstian	≥7	25-64	<18	currently_married	working	Not_working	≥5		4-6	25-64	Yes	No	No
366	79828	poorest	not a big problem	0.079828	Home	≥4	2016	15-24	Chirstian	1-4	≤24	<18	currently_married	working	Not_working	≤4		≤3	25-64	No	Yes	Yes
68	2539732	poorest		2.53973	Home	0-3	2019	35-49	Chirstian	≥7	25-64	18-24	currently_married			≤4		≥7				No
120	2571755	poorest		2.57175	Home	≥4	2019	25-34	Chirstian	≥7	25-64	<18	currently_married			≥5		≥7				No
395	115681	poorest	not a big problem	0.115681	Institution	0-3	2016	25-34	Muslim	1-4	25-64	≥25	currently_married	working	Not_working	≤4		≤3	25-64	Yes	Yes	No
318	127305	poorest	not a big problem	0.127305	Home	0-3	2016	15-24	Muslim	5-6	25-64	18-24	currently_married	working	Not_working	≤4		4-6	25-64	No	No	No
161	149906	poorest	not a big problem	0.149906	Home	0-3	2016	15-24	Chirstian	1-4	≤24	18-24	currently_married	working	working	≤4		≤3	25-64	Yes	No	No
388	1967354	poorest	big problem	1.96735	Home	≥4	2011	25-34	Chirstian	5-6	25-64	18-24	currently_married	working	working	≤4	No_education	≤3	25-64	Yes	Yes	Yes
302	136929	poorest	big problem	0.136929	Home	0-3	2011	25-34	Muslim	≥7	25-64	18-24	currently_married	working	working	≥5	primary	4-6	25-64	Yes	Yes	No
383	48364	poorest	big problem	0.048364	Institution	0-3	2011	25-34	Chirstian	5-6	25-64	<18	curently_unmarried	Not_working	Not_working	≤4	secondary	4-6		Yes	No	No
50	517084	poorest	big problem	0.517084	Home	≥4	2011	25-34	Chirstian	5-6	25-64	18-24	currently_married	working	working	≤4	primary	4-6	25-64	No	Yes	Yes
545	1120657	poorest	big problem	1.12066	Home	≥4	2016	15-24	Chirstian	1-4	25-64	18-24	currently_married	working	Not_working	≥5		≤3	25-64	Yes	No	No
403	565968	poorest	big problem	0.565968	Home	0-3	2011	25-34	Chirstian	≥7	25-64	18-24	currently_married	working	working	≤4	No_education	4-6	25-64	Yes	No	No
343	42551	poorest	big problem	0.042551	Home	0-3	2016	25-34	Chirstian	5-6	25-64	<18	currently_married	working	Not_working	≤4		≥7	25-64	Yes	No	No
425	2315583	poorest	big problem	2.31558	Home	0-3	2016	35-49	Chirstian	5-6	25-64	18-24	currently_married	working	working	≤4		≥7	25-64	No	No	No
9	652857	poorest		0.652857	Home	0-3	2019	35-49	Chirstian	≥7	25-64	18-24	currently_married			≤4		≥7				No
156	559356	poorest	big problem	0.559356	Home	0-3	2016	15-24	Chirstian	≥7	25-64	<18	curently_unmarried		Not_working	≤4		≤3		No	Yes	No
580	41585	poorest	big problem	0.041585	Home	0-3	2016	15-24	Muslim	5-6	25-64	18-24	currently_married	working	working	≤4		≤3	25-64	Yes	No	No
184	1167613	poorest	not a big problem	1.16761	Institution	0-3	2011	25-34	Muslim	≥7	25-64	18-24	currently_married	working	working	≥5	primary	4-6	25-64	Yes	Yes	No
166	33467	poorest		0.033467	Institution	0-3	2019	25-34	Muslim	≥7	25-64	<18	curently_unmarried			≤4		≤3				No
258	826654	poorest	big problem	0.826654	Home	0-3	2016	25-34	Chirstian	5-6	25-64	18-24	currently_married	working	working	≤4		4-6	25-64	Yes	No	No
200	43339	poorest	big problem	0.043339	Home	≥4	2011	15-24	Muslim	5-6	25-64	<18	currently_married	working	Not_working	≥5	No_education	4-6	25-64	Yes	No	No
135	94466	poorest	not a big problem	0.094466	Home	0-3	2016	25-34	Muslim	≥7	25-64	<18	currently_married	working	Not_working	≤4		4-6	25-64	Yes	No	No
99	511220	poorest	not a big problem	0.51122	Institution	≥4	2016	35-49	Chirstian	≥7	25-64	18-24	currently_married	working	working	≤4		≥7	25-64		No	Yes
374	141171	poorest	not a big problem	0.141171	Home	≥4	2016	25-34	Chirstian	1-4	25-64	18-24	currently_married	working	Not_working	≥5		≤3	25-64	Yes	No	No
196	541157	poorest	not a big problem	0.541157	Institution	≥4	2016	25-34	Chirstian	≥7	25-64	18-24	currently_married	working	working	≥5		≤3	25-64	Yes	Yes	No
14	991603	poorest		0.991603	Institution	0-3	2019	35-49	Chirstian	≥7	25-64	18-24	currently_married			≥5		4-6				No
60	1801428	poorest		1.80143	Institution	≥4	2019	15-24	Chirstian	1-4	25-64	<18	currently_married			≤4		≤3				Yes
622	131692	poorest	big problem	0.131692	Home	0-3	2011	15-24	Chirstian	5-6	25-64	<18	currently_married	working	working	≥5	secondary	≤3	25-64	No	Yes	No
36	123218	poorest		0.123218	Home	0-3	2019	15-24	Muslim	1-4	25-64	<18	currently_married			≥5		≤3				No
453	3991306	poorest	big problem	3.99131	Home	≥4	2016	25-34	Muslim	≥7	25-64	<18	currently_married	working	Not_working	≤4		4-6	25-64	Yes	No	Yes
362	193953	poorest	big problem	0.193953	Home	≥4	2016	15-24	Muslim	1-4	25-64	18-24	currently_married	working	Not_working	≥5		≤3	25-64	Yes	No	No
441	95888	poorest	big problem	0.095888	Institution	0-3	2016	15-24	Muslim	1-4	25-64	<18	currently_married	working	Not_working	≥5		≤3	25-64	Yes	No	No
96	2604168	poorest		2.60417	Home	≥4	2019	25-34	Muslim	1-4	25-64	18-24	currently_married			≥5		≤3				No
251	243082	poorest	big problem	0.243082	Home	≥4	2011	15-24	Chirstian	1-4	25-64	18-24	currently_married	working	working	≤4	primary	≤3	25-64	No	Yes	Yes
45	133828	poorest		0.133828	Home	≥4	2019	15-24	Muslim	≥7	≥65	<18	currently_married			≤4		≤3				Yes
622	131692	poorest	not a big problem	0.131692	Home	0-3	2011	15-24	Chirstian	5-6	≤24	<18	currently_married	working	working	≥5	secondary	≤3	≤24	Yes	Yes	No
207	1148749	poorest	big problem	1.14875	Home	0-3	2011	35-49	Chirstian	5-6	25-64	18-24	currently_married	working	working	≥5	primary	≥7	25-64	No	No	No
166	33467	poorest		0.033467	Institution	≥4	2019	15-24	Muslim	1-4	25-64	18-24	currently_married			≤4		≤3				Yes
144	516163	poorest		0.516163	Home	0-3	2019	25-34	Muslim	1-4	25-64	18-24	currently_married			≤4		≤3				No
193	943743	poorest		0.943743	Home	0-3	2019	25-34	Chirstian	5-6	25-64	18-24	currently_married			≥5		4-6				No
557	74048	poorest	big problem	0.074048	Institution	0-3	2016	25-34	Muslim	1-4	25-64	18-24	currently_married	working	working	≤4		≤3	25-64	Yes	No	No
168	78993	poorest		0.078993	Institution	≥4	2019	25-34	Chirstian	1-4	25-64	18-24	currently_married			≥5		4-6				No
156	559356	poorest	big problem	0.559356	Home	≥4	2016	25-34	Chirstian	5-6	25-64	18-24	currently_married	working	working	≤4		≤3	25-64	No	No	Yes
450	1846572	poorest	not a big problem	1.84657	Institution	0-3	2016	35-49	Chirstian	5-6	25-64	18-24	currently_married	working	Not_working	≥5		≥7	25-64	No	No	No
150	108112	poorest	big problem	0.108112	Home	0-3	2016	25-34	Chirstian	5-6	25-64	18-24	currently_married	working	working	≤4		4-6	25-64	Yes	No	No
170	115726	poorest		0.115726	Home	0-3	2019	15-24	Muslim	1-4	25-64	18-24	currently_married			≥5		≤3				No
41	152898	poorest		0.152898	Home	0-3	2019	35-49	Muslim	≥7	≤24	18-24	currently_married			≥5		4-6				No
195	669079	poorest	big problem	0.669079	Home	0-3	2011	25-34	Chirstian	5-6	25-64	<18	currently_married	working	working	≥5	No_education	4-6	25-64	Yes	Yes	No
98	547941	poorest	big problem	0.547941	Institution	0-3	2016	25-34	Chirstian	≥7	25-64	18-24	currently_married		working	≥5		4-6	25-64	Yes	Yes	No
48	31687	poorest		0.031687	Home	0-3	2019	15-24	Muslim	5-6	25-64	<18	currently_married			≤4		≤3				No
351	664665	poorest	not a big problem	0.664665	Institution	0-3	2016	25-34	Muslim	≥7	25-64	18-24	curently_unmarried		Not_working	≥5		≤3		Yes	No	No
300	621639	poorest	big problem	0.621639	Home	≥4	2016	25-34	Chirstian	5-6	25-64	<18	currently_married	working	Not_working	≤4		4-6	25-64	Yes	No	Yes
395	115681	poorest	big problem	0.115681	Institution	0-3	2016	35-49	Muslim	≥7	25-64	≥25	currently_married	working	working	≤4		≥7	≥65	Yes	No	No
551	662472	poorest	big problem	0.662472	Home	0-3	2016	15-24	Chirstian	5-6	25-64	<18	currently_married	working	Not_working	≤4		≤3	25-64	Yes	No	No
450	1846572	poorest	not a big problem	1.84657	Home	≥4	2016	35-49	Chirstian	5-6	25-64	18-24	curently_unmarried		working	≤4		≥7		No	No	Yes
46	131950	poorest		0.13195	Home	≥4	2019	25-34	Muslim	5-6	25-64	<18	currently_married			≤4		4-6				Yes
191	53396	poorest	big problem	0.053396	Home	≥4	2016	25-34	Muslim	≥7	25-64	<18	currently_married	working	Not_working	≥5		4-6	25-64	Yes	No	No
45	133828	poorest		0.133828	Institution	≥4	2019	25-34	Muslim	≥7	25-64	<18	currently_married			≤4		≥7				Yes
263	116266	poorest	not a big problem	0.116266	Home	0-3	2016	25-34	Muslim	≥7	25-64	18-24	currently_married		Not_working	≥5		≤3	25-64	No	Yes	No
209	163610	poorest	big problem	0.16361	Home	≥4	2016	15-24	Muslim	1-4	≤24	<18	currently_married	working	Not_working	≤4		≤3	25-64	Yes	No	Yes
448	42998	poorest	big problem	0.042998	Home	0-3	2016	15-24	Chirstian	1-4	≤24	18-24	curently_unmarried		working	≤4		≤3		Yes	No	No
13	54345	poorest	not a big problem	0.054345	Institution	0-3	2016	15-24	Chirstian	≥7	25-64	18-24	currently_married	working	Not_working	≤4		≤3	25-64	Yes	No	No
334	122545	poorest	big problem	0.122545	Home	0-3	2016	25-34	Muslim	≥7	25-64	18-24	currently_married	working	Not_working	≥5		4-6	25-64	Yes	No	No
122	2120928	poorest	big problem	2.12093	Home	0-3	2011	15-24	Chirstian	≥7	25-64	<18	currently_married	working	Not_working	≥5	primary	≤3			No	No
462	3111082	poorest	not a big problem	3.11108	Institution	≥4	2016	25-34	Muslim	5-6	25-64	18-24	currently_married	working	Not_working	≥5		≤3	25-64	Yes	No	No
193	943743	poorest		0.943743	Institution	0-3	2019	25-34		≥7	25-64	18-24	currently_married			≥5		4-6				No
605	1446695	poorest	big problem	1.44669	Institution	≥4	2011	35-49	Muslim	1-4	25-64	18-24	currently_married	working	working	≥5	primary	≥7	25-64	Yes	Yes	No
321	3413386	poorest	big problem	3.41339	Home	0-3	2011	25-34	Chirstian	≥7	25-64	18-24	currently_married	working	Not_working	≥5	primary	4-6	25-64	Yes	Yes	No
255	572379	poorest	big problem	0.572379	Home	0-3	2016	25-34	Chirstian	5-6	25-64	18-24	currently_married	working	working	≤4		≤3	25-64	Yes	No	No
113	3171329	poorest		3.17133	Home	0-3	2019	35-49		1-4	25-64	18-24	currently_married			≥5		4-6				No
426	45502	poorest	not a big problem	0.045502	Home	0-3	2016	25-34	Chirstian	≥7	25-64	18-24	currently_married		working	≤4		≤3	25-64	No	No	No
599	31765	poorest	big problem	0.031765	Home	0-3	2016	15-24	Muslim	1-4	25-64	18-24	currently_married	working	working	≥5		≤3	25-64	Yes	No	No
556	415363	poorest	big problem	0.415363	Home	0-3	2016	15-24	Muslim	≥7	25-64	<18	curently_unmarried		Not_working	≥5		≤3		Yes	No	No
263	116266	poorest	not a big problem	0.116266	Home	0-3	2016	25-34	Muslim	≥7	≥65	18-24	currently_married	working	Not_working	≤4		≤3	25-64	No	Yes	No
263	116266	poorest	big problem	0.116266	Home	0-3	2016	15-24	Muslim	≥7	25-64	18-24	currently_married	working	Not_working	≤4		≤3	25-64	Yes	No	No
355	693804	poorest	big problem	0.693804	Home	0-3	2016	25-34	Chirstian	≥7	25-64	<18	currently_married	working	working	≥5		4-6	25-64	Yes	No	No
276	35753	poorest	big problem	0.035753	Home	≥4	2016	15-24	Muslim	1-4	≤24	<18	currently_married		Not_working	≤4		≤3	25-64	Yes	No	Yes
462	649666	poorest	not a big problem	0.649666	Home	0-3	2011	15-24	Chirstian	1-4	25-64	<18	currently_married	working	working	≥5	No_education	≤3	25-64	No	Yes	No
602	218504	poorest	big problem	0.218504	Home	≥4	2016	25-34	Chirstian	5-6	25-64	<18	currently_married		Not_working	≤4		4-6	25-64	Yes	No	Yes
284	36820	poorest	not a big problem	0.03682	Institution	0-3	2016	35-49	Chirstian	≥7	25-64	18-24	curently_unmarried		Not_working	≤4		4-6		Yes	No	No
35	1816167	poorest	not a big problem	1.81617	Home	0-3	2011	25-34	Chirstian	≥7	25-64	18-24	curently_unmarried	working	working	≥5	No_education	≤3		No	No	No
333	1883298	poorest	big problem	1.8833	Home	≥4	2011	25-34	Chirstian	5-6	25-64	18-24	currently_married	working	working	≥5	No_education	≤3	25-64	Yes	No	No
446	22155	poorest	big problem	0.022155	Institution	0-3	2016	25-34	Chirstian	1-4	25-64	18-24	currently_married	working	working	≥5		≤3	25-64	Yes	No	No
446	22155	poorest	not a big problem	0.022155	Home	≥4	2016	35-49	Chirstian	1-4	25-64	18-24	currently_married	working	Not_working	≤4		4-6	25-64	Yes	No	Yes
115	1806911	poorest	big problem	1.80691	Home	0-3	2011	25-34	Chirstian	≥7	25-64	18-24	currently_married	working	working	≤4	No_education	4-6	25-64	Yes	Yes	No
261	51867	poorest	big problem	0.051867	Home	≥4	2011	25-34	Chirstian	≥7	25-64	18-24	currently_married	working	working	≥5	No_education	4-6	25-64	Yes	No	No
78	645477	poorest	big problem	0.645477	Institution	≥4	2016	15-24	Chirstian	1-4	≤24	<18	currently_married	working	Not_working	≤4		≤3	≤24	Yes	No	Yes
189	29111	poorest	not a big problem	0.029111	Home	≥4	2016	15-24	Muslim	1-4	25-64	<18	currently_married		Not_working	≤4		≤3	25-64	Yes	No	Yes
33	112382	poorest		0.112382	Home	≥4	2019	25-34	Muslim	≥7	25-64	<18	currently_married			≤4		4-6				Yes
170	115726	poorest		0.115726	Home	≥4	2019	25-34	Muslim	5-6	25-64	18-24	currently_married			≥5		4-6				No
556	415363	poorest	big problem	0.415363	Home	0-3	2016	35-49	Muslim	≥7	25-64	18-24	currently_married		Not_working	≥5		4-6	25-64	No	No	No
50	58069	poorest		0.058069	Home	≥4	2019	15-24	Muslim	1-4	25-64	18-24	currently_married			≤4		≤3				Yes
46	554636	poorest	big problem	0.554636	Home	0-3	2011	35-49	Chirstian	≥7	25-64	18-24	currently_married	working	Not_working	≥5	No_education	≥7	25-64	Yes	No	No
603	44574	poorest	big problem	0.044574	Home	0-3	2016	35-49	Chirstian	5-6	25-64	≥25	currently_married	Not_working	Not_working	≤4		4-6	≥65	Yes	No	No
219	33339	poorest		0.033339	Institution	0-3	2019	25-34	Chirstian	5-6	25-64	18-24	currently_married			≤4		≤3				No
417	32393	poorest	big problem	0.032393	Institution	0-3	2016	25-34	Chirstian	1-4	25-64	<18	curently_unmarried		Not_working	≤4		≤3		No	Yes	No
299	48267	poorest		0.048267	Home	≥4	2019	25-34	Muslim	1-4	25-64	≥25	currently_married			≤4		≤3				Yes
476	3456862	poorest	not a big problem	3.45686	Home	≥4	2016	15-24	Muslim	≥7	≥65	<18	curently_unmarried		working	≤4		≤3		Yes	No	Yes
382	1287109	poorest	big problem	1.28711	Home	≥4	2011	15-24	Chirstian	1-4	25-64	18-24	currently_married	working	Not_working	≥5	primary	≤3	25-64	Yes	Yes	No
85	1067483	poorest		1.06748	Institution	≥4	2019	15-24	Chirstian	1-4	25-64	18-24	currently_married			≤4		≤3				Yes
40	123293	poorest		0.123293	Home	0-3	2019	15-24	Muslim	5-6	≤24	<18	currently_married			≥5		4-6				No
395	115681	poorest	big problem	0.115681	Home	0-3	2016	25-34	Muslim	≥7	25-64	18-24	currently_married	working	working	≥5		4-6	25-64	Yes	No	No
220	28140	poorest		0.02814	Institution	0-3	2019	15-24	Chirstian	≥7	25-64	<18	currently_married			≥5		≤3				No
407	167386	poorest	not a big problem	0.167386	Institution	≥4	2016	15-24	Muslim	1-4	≤24	18-24	currently_married	working	Not_working	≥5		≤3	25-64	No	Yes	No
133	400544	poorest		0.400544	Institution	0-3	2019	15-24	Muslim	≥7	25-64	<18	curently_unmarried			≥5		≤3				No
18	697118	poorest		0.697118	Institution	≥4	2019	25-34	Chirstian	≥7	25-64	18-24	currently_married			≤4		≤3				Yes
407	2743972	poorest	big problem	2.74397	Home	0-3	2011	25-34	Chirstian	5-6	25-64	<18	currently_married	working	working	≥5	No_education	4-6	25-64		Yes	No
478	2029012	poorest	big problem	2.02901	Home	0-3	2016	25-34	Chirstian	1-4	25-64	<18	currently_married	working	Not_working	≥5		≤3	25-64	Yes	No	No
638	1447023	poorest	big problem	1.44702	Home	0-3	2016	25-34	Chirstian	≥7	25-64	<18	currently_married	working	Not_working	≥5		4-6	25-64	Yes	No	No
10	620214	poorest		0.620214	Home	0-3	2019	35-49	Chirstian	≥7	25-64	<18	currently_married			≥5		≥7				No
430	710094	poorest	big problem	0.710094	Home	≥4	2016	35-49	Chirstian	≥7	25-64	<18	currently_married	working	working	≤4		≥7	25-64	Yes	No	Yes
480	547845	poorest	big problem	0.547845	Home	0-3	2016	35-49	Muslim	≥7	25-64	18-24	currently_married	working	Not_working	≥5		≥7	25-64	Yes	No	No
601	576152	poorest	not a big problem	0.576152	Home	0-3	2011	35-49	Chirstian	≥7	25-64	<18	currently_married	working	working	≥5	primary	≥7	25-64	No	No	No
284	36820	poorest	big problem	0.03682	Institution	0-3	2016	15-24	Chirstian	≥7	25-64	<18	currently_married	Not_working	Not_working	≤4		≤3	25-64	Yes	No	No
377	194199	poorest	big problem	0.194199	Home	0-3	2016	15-24	Muslim	1-4	25-64	<18	currently_married	working	Not_working	≥5		≤3	25-64	Yes	Yes	No
32	129903	poorest		0.129903	Home	0-3	2019	15-24	Muslim	5-6	25-64	18-24	currently_married			≤4		≤3				No
114	3436303	poorest		3.4363	Home	≥4	2019	25-34	Chirstian	1-4	25-64	<18	currently_married			≤4		≤3				Yes
51	190131	poorest	big problem	0.190131	Institution	≥4	2016	35-49	Muslim	≥7	25-64	18-24	currently_married	working	working	≤4		≥7	25-64	No	No	Yes
104	2953727	poorest		2.95373	Institution	≥4	2019	25-34	Muslim	≥7	25-64	<18	currently_married			≤4		≥7				Yes
169	75121	poorest		0.075121	Institution	≥4	2019	15-24	Chirstian	1-4	25-64	<18	currently_married			≤4		≤3				Yes
648	51628	poorest	big problem	0.051628	Home	0-3	2011	35-49	Chirstian	≥7	25-64	<18	currently_married	working	Not_working	≥5	secondary	≥7	25-64	No	No	No
615	129646	poorest	big problem	0.129646	Home	0-3	2016	25-34	Chirstian	5-6	25-64	<18	currently_married	working	working	≥5		4-6	25-64	Yes	No	No
589	149073	poorest	big problem	0.149073	Home	0-3	2011	15-24		1-4	≤24	18-24	currently_married	working	Not_working	≤4	primary	≤3	25-64	No	Yes	No
542	599277	poorest	big problem	0.599277	Home	0-3	2011	25-34	Chirstian	≥7	25-64	18-24	currently_married	working	working	≥5	No_education	4-6	25-64	No	Yes	No
442	661308	poorest	big problem	0.661308	Home	0-3	2016	15-24	Muslim	1-4	25-64	18-24	currently_married	working	Not_working	≥5		≤3	25-64	Yes	No	No
124	98954	poorest	big problem	0.098954	Institution	0-3	2016	15-24	Chirstian	1-4	25-64	<18	currently_married	working	working	≥5		≤3	25-64	Yes	No	No
433	137479	poorest	not a big problem	0.137479	Institution	≥4	2016	35-49	Muslim	5-6	≥65	18-24	curently_unmarried		working	≥5		4-6		Yes	No	No
170	115726	poorest		0.115726	Home	≥4	2019	35-49	Muslim	5-6		≥25	currently_married			≥5		4-6				No
636	627374	poorest	big problem	0.627374	Institution	≥4	2016	25-34	Chirstian	1-4	≥65	≥25	currently_married	working	working	≤4		4-6	≥65	Yes	Yes	Yes
88	262621	poorest	big problem	0.262621	Home	0-3	2016	15-24	Chirstian	1-4	25-64	18-24	curently_unmarried		working	≥5		≤3		Yes	No	No
283	1096350	poorest	big problem	1.09635	Home	0-3	2011	35-49	Chirstian	5-6	≥65	≥25	currently_married	working	Not_working	≥5	No_education	4-6		Yes	Yes	No
315	29437	poorest	not a big problem	0.029437	Institution	0-3	2016	25-34	Chirstian	5-6	25-64	18-24	currently_married	working	Not_working	≥5		≤3	25-64	Yes	No	No
441	95888	poorest	big problem	0.095888	Home	0-3	2016	25-34	Muslim	≥7	25-64	<18	currently_married	working	Not_working	≥5		≥7	25-64	Yes	No	No
45	133828	poorest		0.133828	Home	0-3	2019	25-34	Muslim	1-4	25-64	18-24	curently_unmarried			≥5		≤3				No
441	95888	poorest	big problem	0.095888	Home	≥4	2016	25-34	Muslim	5-6	25-64	<18	currently_married	Not_working	Not_working	≤4		≤3	25-64	Yes	No	Yes
166	124937	poorest	big problem	0.124937	Home	0-3	2016	25-34	Muslim	5-6	25-64	<18	currently_married	working	Not_working	≥5		≥7	25-64	Yes	No	No
243	1532069	poorest	big problem	1.53207	Institution	0-3	2011	25-34	Chirstian	≥7	25-64	18-24	currently_married	working	working	≤4	No_education	≥7	25-64	Yes	No	No
35	1816167	poorest	not a big problem	1.81617	Home	0-3	2011	15-24	Chirstian	5-6	25-64	18-24	curently_unmarried	working	Not_working	≥5	primary	≤3		No	No	No
475	2938945	poorest	big problem	2.93895	Home	0-3	2011	25-34	Muslim	≥7	25-64	<18	currently_married	working	working	≤4	No_education	4-6	25-64	Yes	Yes	No
94	1678335	poorest	big problem	1.67833	Home	0-3	2011	15-24	Muslim	1-4	25-64	18-24	currently_married	working	working	≥5	No_education	≤3	25-64	Yes	No	No
34	140069	poorest		0.140069	Home	0-3	2019	25-34	Muslim	5-6	25-64	18-24	currently_married			≥5		4-6				No
150	108112	poorest	big problem	0.108112	Home	0-3	2016	15-24	Chirstian	1-4	25-64	18-24	currently_married	working	Not_working	≥5		≤3	25-64	No	No	No
128	508915	poorest		0.508915	Home	≥4	2019	25-34	Muslim	1-4	25-64	18-24	currently_married			≤4		≤3				Yes
347	1668968	poorest	not a big problem	1.66897	Home	≥4	2016	25-34	Chirstian	≥7	25-64	≥25	currently_married	working	Not_working	≤4		≤3	25-64	Yes	No	Yes
612	678409	poorest	big problem	0.678409	Home	0-3	2016	25-34	Chirstian	5-6	25-64	18-24	currently_married		working	≥5		4-6		Yes	No	No
426	45502	poorest	not a big problem	0.045502	Home	≥4	2016	25-34	Chirstian	1-4	25-64	18-24	currently_married	working	Not_working	≤4		≤3	25-64	No	No	Yes
36	123218	poorest		0.123218	Home	0-3	2019	25-34	Muslim	5-6	25-64	18-24	currently_married			≤4		≤3				No
603	44574	poorest	not a big problem	0.044574	Home	≥4	2016	25-34	Chirstian	≥7	25-64	18-24	currently_married	Not_working	working	≤4		4-6	25-64	Yes	No	Yes
49	76789	poorest		0.076789	Institution	0-3	2019	35-49	Muslim	≥7	25-64	<18	currently_married			≥5		≥7				No
601	4987751	poorest	big problem	4.98775	Home	≥4	2016	35-49	Chirstian	≥7	25-64	<18	curently_unmarried		Not_working	≤4		≥7		Yes	No	Yes
551	662472	poorest	big problem	0.662472	Home	0-3	2016	35-49	Chirstian	≥7	25-64	18-24	currently_married	working	working	≥5		≥7	25-64	No	No	No
554	33104	poorest	big problem	0.033104	Home	≥4	2016	25-34	Chirstian	5-6	25-64	18-24	currently_married	working	working	≤4		≤3	25-64	Yes	No	Yes
536	88678	poorest	big problem	0.088678	Home	0-3	2011	25-34	Chirstian	≥7	25-64	18-24	currently_married	working	Not_working	≤4	secondary	4-6	25-64	Yes	Yes	No
400	548655	poorest	not a big problem	0.548655	Home	≥4	2016	25-34	Chirstian	≥7	25-64	<18	currently_married	working	Not_working	≥5		4-6	25-64	Yes	No	No
27	279249	poorest		0.279249	Institution	0-3	2019	15-24	Muslim	≥7	25-64	<18	currently_married			≤4		≤3				No
89	669616	poorest	big problem	0.669616	Institution	0-3	2016	35-49	Chirstian	≥7	25-64	18-24	currently_married	working	working	≥5		4-6	25-64	Yes	Yes	No
263	116266	poorest	not a big problem	0.116266	Home	0-3	2016	25-34	Muslim	5-6	25-64	<18	currently_married	working	Not_working	≥5		4-6	25-64	Yes	Yes	No
45	133828	poorest		0.133828	Home	0-3	2019	35-49	Muslim	≥7	25-64	<18	currently_married			≤4		4-6				No
254	37765	poorest		0.037765	Home	≥4	2019	25-34	Chirstian	5-6	25-64	<18	currently_married			≤4		4-6				Yes
258	826654	poorest	big problem	0.826654	Home	0-3	2016	25-34	Chirstian	1-4	25-64	18-24	currently_married	working	working	≥5		≤3	25-64	Yes	No	No
110	32939	poorest	big problem	0.032939	Home	≥4	2011	35-49	Muslim	5-6	25-64	≥25	currently_married	working	Not_working	≤4	No_education	4-6	25-64	Yes	Yes	Yes
49	76789	poorest		0.076789	Home	0-3	2019	25-34	Muslim	5-6	25-64	<18	currently_married			≤4		4-6				No
29	161716	poorest		0.161716	Institution	≥4	2019	25-34	Muslim	≥7	25-64	18-24	currently_married			≤4		≥7				Yes
379	30394	poorest	big problem	0.030394	Home	0-3	2011	25-34	Chirstian	≥7	25-64	18-24	currently_married	working	Not_working	≤4	No_education	4-6	25-64	Yes	No	No
294	2715531	poorest	big problem	2.71553	Home	0-3	2016	25-34	Chirstian	1-4	25-64	18-24	currently_married	working	working	≤4		≤3	25-64	Yes	No	No
181	1854161	poorest		1.85416	Institution	0-3	2019	25-34	Chirstian	1-4	25-64	18-24	currently_married			≥5		≤3				No
220	28140	poorest		0.02814	Institution	0-3	2019	15-24	Chirstian	1-4	25-64	<18	currently_married			≤4		≤3				No
268	189685	poorest	big problem	0.189685	Home	0-3	2011	25-34	Muslim	≥7	25-64	18-24	currently_married	working	Not_working	≥5	No_education	≥7	25-64		Yes	No
241	1056801	poorest	big problem	1.0568	Home	0-3	2011	25-34	Chirstian	5-6	25-64	<18	curently_unmarried	working	working	≥5	No_education	4-6		Yes	No	No
267	46810	poorest	big problem	0.04681	Home	0-3	2011	35-49	Chirstian	5-6	25-64	≥25	currently_married	working	working	≤4	No_education	≤3	25-64	Yes	Yes	No
356	176446	poorest	not a big problem	0.176446	Home	0-3	2016	25-34	Muslim	1-4	≥65	18-24	currently_married	working	Not_working	≤4		4-6	25-64	No	No	No
294	2715531	poorest	big problem	2.71553	Home	≥4	2016	25-34	Chirstian	1-4	25-64	18-24	currently_married	working	Not_working	≤4		≤3	25-64	Yes	No	Yes
100	2214896	poorest		2.2149	Home	0-3	2019	25-34	Chirstian	5-6	25-64	<18	currently_married			≥5		4-6				No
438	3347232	poorest	big problem	3.34723	Home	0-3	2016	35-49	Muslim	≥7	25-64	<18	currently_married	working	working	≤4		≥7	25-64	Yes	No	No
6	652857	poorest		0.652857	Home	0-3	2019	25-34	Chirstian	1-4	25-64	18-24	currently_married			≥5		≤3				No
250	346525	poorest	not a big problem	0.346525	Home	0-3	2016	25-34	Muslim	5-6	≥65	<18	currently_married	working	Not_working	≥5		≤3	≥65	Yes	No	No
498	1525999	poorest	not a big problem	1.526	Institution	0-3	2016	15-24	Muslim	1-4	25-64	18-24	currently_married	working	working	≤4		≤3	25-64	No	No	No
5	348322	poorest	not a big problem	0.348322	Home	0-3	2011	25-34	Muslim	≥7	25-64	<18	currently_married	working	Not_working	≤4	No_education	≥7	25-64	Yes	No	No
554	33104	poorest	big problem	0.033104	Home	≥4	2016	15-24	Chirstian	1-4	25-64	<18	currently_married	Not_working	Not_working	≤4		≤3	25-64	Yes	No	Yes
258	826654	poorest	big problem	0.826654	Home	≥4	2016	25-34	Chirstian	≥7	25-64	<18	currently_married	working	working	≥5		4-6	25-64	Yes	No	No
164	178293	poorest	not a big problem	0.178293	Home	≥4	2016	25-34	Muslim	5-6	25-64	18-24	currently_married	working	working	≤4		4-6	25-64	Yes	No	Yes
17	2467967	poorest	big problem	2.46797	Home	0-3	2011	25-34	Chirstian	5-6	25-64	<18	currently_married	working	Not_working	≥5	No_education	4-6	25-64	Yes	Yes	No
110	32939	poorest	big problem	0.032939	Home	0-3	2011	25-34	Muslim	5-6	25-64	<18	currently_married	working	Not_working	≥5	No_education	4-6	25-64	Yes	No	No
219	33339	poorest		0.033339	Home	0-3	2019	35-49	Chirstian	1-4	25-64	18-24	currently_married			≥5		≤3				No
368	80695	poorest	big problem	0.080695	Home	≥4	2016	25-34	Muslim	≥7	25-64	18-24	currently_married	working	Not_working	≤4		4-6	25-64	Yes	No	Yes
437	1828336	poorest	not a big problem	1.82834	Institution	0-3	2016	35-49	Chirstian	5-6	25-64	18-24	currently_married	working	Not_working	≥5		4-6	25-64	Yes	No	No
436	45129	poorest	big problem	0.045129	Home	0-3	2016	25-34	Muslim	1-4	25-64	18-24	currently_married	working	Not_working	≤4		≤3	25-64	Yes	No	No
147	3174320	poorest	big problem	3.17432	Home	≥4	2011	25-34	Muslim	≥7	≥65	18-24	currently_married	working	working	≤4	primary	≤3	25-64	Yes	Yes	Yes
367	359625	poorest	not a big problem	0.359625	Home	≥4	2016	25-34	Muslim	5-6	25-64	18-24	curently_unmarried		Not_working	≤4		4-6		Yes	No	Yes
506	3603921	poorest	big problem	3.60392	Home	0-3	2016	15-24	Muslim	5-6	≤24	<18	currently_married	working	working	≤4		≤3	≤24		No	No
218	34505	poorest		0.034505	Home	0-3	2019	35-49	Chirstian	≥7	25-64	18-24	currently_married			≤4		≥7				No
436	45129	poorest	big problem	0.045129	Home	0-3	2016	25-34	Muslim	5-6	25-64	18-24	currently_married	working	Not_working	≤4		4-6	25-64	No	No	No
188	687503	poorest	big problem	0.687503	Institution	≥4	2016	15-24	Chirstian	1-4	25-64	<18	currently_married	working	Not_working	≥5		≤3	25-64	Yes	No	No
124	655368	poorest		0.655368	Home	0-3	2019	25-34	Muslim	1-4	25-64	<18	currently_married			≥5		4-6				No
437	1828336	poorest	not a big problem	1.82834	Institution	≥4	2016	25-34	Chirstian	1-4	25-64	18-24	currently_married	Not_working	working	≤4		≤3	25-64	Yes	No	Yes
35	140990	poorest		0.14099	Home	≥4	2019	25-34	Muslim	1-4	25-64	≥25	currently_married			≤4		≤3				Yes
38	116063	poorest		0.116063	Home	≥4	2019	25-34	Muslim	1-4	25-64	18-24	currently_married			≤4		≤3				Yes
65	1874699	poorest		1.8747	Home	0-3	2019	35-49	Chirstian	≥7	25-64	18-24	currently_married			≥5		≥7				No
343	42551	poorest	big problem	0.042551	Home	≥4	2016	35-49		≥7	25-64	<18	currently_married	working	Not_working	≤4		≥7	25-64	No	Yes	Yes
39	115779	poorest		0.115779	Home	0-3	2019	25-34	Muslim	5-6	25-64	≥25	currently_married			≤4		≤3				No
620	32634	poorest	big problem	0.032634	Home	≥4	2016	25-34	Muslim	≥7	25-64	<18	currently_married	working	Not_working	≤4		≥7	25-64	Yes	No	Yes
433	137479	poorest	not a big problem	0.137479	Institution	≥4	2016	15-24	Muslim	1-4	25-64	18-24	currently_married	working	working	≥5		≤3	25-64	Yes	No	No
201	1692725	poorest		1.69272	Institution	0-3	2019	15-24	Chirstian	1-4	25-64	18-24	currently_married			≥5		≤3				No
260	464690	poorest	big problem	0.46469	Home	≥4	2011	15-24	Chirstian	5-6	≥65	18-24	curently_unmarried	working	working	≥5	primary	≤3		Yes	No	No
48	31687	poorest		0.031687	Home	≥4	2019	25-34	Muslim	1-4	25-64	<18	currently_married			≤4		≤3				Yes
350	1302892	poorest	big problem	1.30289	Home	0-3	2011	25-34	Muslim	≥7	25-64	18-24	currently_married	working	Not_working	≤4	No_education	4-6	25-64	Yes	No	No
170	115726	poorest		0.115726	Institution	≥4	2019	25-34	Muslim	≥7	25-64	<18	currently_married			≤4		≥7				Yes
579	442179	poorest	big problem	0.442179	Institution	≥4	2016	35-49	Chirstian	1-4	25-64	≥25	curently_unmarried		Not_working	≤4		≤3		No	Yes	Yes
143	153812	poorest	big problem	0.153812	Institution	≥4	2016	25-34	Chirstian	1-4	≥65	18-24	curently_unmarried		Not_working	≤4		≤3		Yes	No	Yes
68	35571	poorest	big problem	0.035571	Institution	0-3	2011	25-34	Muslim	≥7	25-64	<18	currently_married	working	Not_working	≥5	No_education	≥7	25-64	Yes	No	No
487	127131	poorest	big problem	0.127131	Institution	0-3	2011	15-24	Chirstian	1-4	≤24	<18	currently_married	working	Not_working	≥5	higher	≤3	25-64	Yes	No	No
370	12409	poorest	not a big problem	0.012409	Home	≥4	2016	25-34	Chirstian	5-6	25-64	<18	currently_married	working	working	≤4		≤3	25-64	No	No	Yes
233	50075	poorest	big problem	0.050075	Institution	0-3	2016	25-34	Chirstian	≥7	≥65	18-24	currently_married	working	working	≤4		≥7	25-64	Yes	No	No
632	186708	poorest	big problem	0.186708	Institution	≥4	2016	25-34	Muslim	5-6	25-64	<18	currently_married	working	Not_working	≤4		4-6	25-64	Yes	No	Yes
367	359625	poorest	not a big problem	0.359625	Home	0-3	2016	25-34	Muslim	≥7	25-64	<18	currently_married	working	Not_working	≤4		≥7	25-64	Yes	No	No
270	36230	poorest	not a big problem	0.03623	Institution	0-3	2016	15-24	Chirstian	≥7	25-64	<18	currently_married		working	≤4		≤3	25-64	Yes	No	No
563	135742	poorest	not a big problem	0.135742	Home	≥4	2016	25-34	Muslim	1-4	25-64	18-24	currently_married	working	working	≤4		≤3	25-64	Yes	No	Yes
45	133828	poorest		0.133828	Home	≥4	2019	25-34	Muslim	≥7	25-64	18-24	currently_married			≤4		≥7				Yes
170	115726	poorest		0.115726	Institution	0-3	2019	15-24	Muslim	1-4	25-64	<18	currently_married			≤4		≤3				No
191	53396	poorest	not a big problem	0.053396	Home	0-3	2016	25-34	Muslim	≥7	25-64	<18	currently_married	working	Not_working	≥5		≥7	25-64	Yes	No	No
340	36995	poorest	big problem	0.036995	Home	0-3	2011	35-49	Muslim	≥7	25-64	18-24	currently_married	working	Not_working	≥5	primary	4-6	25-64	Yes	No	No
631	40215	poorest	big problem	0.040215	Home	≥4	2011	15-24	Chirstian	1-4	25-64	18-24	currently_married	working	working	≥5	primary	≤3	25-64	No	Yes	No
556	415363	poorest	big problem	0.415363	Home	0-3	2016	25-34	Muslim	5-6	≥65	<18	currently_married	Not_working	Not_working	≥5		4-6	≥65	No	No	No
167	111669	poorest		0.111669	Home	0-3	2019	35-49	Chirstian	5-6	25-64	18-24	currently_married			≥5		4-6				No
12	674439	poorest		0.674439	Home	≥4	2019	35-49	Chirstian	1-4	25-64	≥25	currently_married			≥5		≤3				No
41	152898	poorest		0.152898	Institution	≥4	2019	15-24	Muslim	1-4	≤24	<18	currently_married			≤4		≤3				Yes
66	2629856	poorest	not a big problem	2.62986	Home	0-3	2016	35-49	Chirstian	≥7	25-64	18-24	currently_married	working	working	≥5		≥7	25-64	Yes	No	No
179	1327536	poorest		1.32754	Home	≥4	2019	25-34	Chirstian	≥7	25-64	18-24	curently_unmarried			≥5		4-6				No
196	541157	poorest	big problem	0.541157	Home	≥4	2016	35-49	Chirstian	≥7	25-64	<18	currently_married	working	working	≤4		≥7	25-64	Yes	No	Yes
526	1430445	poorest	big problem	1.43044	Home	≥4	2011	25-34	Chirstian	5-6	25-64	18-24	currently_married	working	working	≥5	primary	4-6	25-64	Yes	Yes	No
336	76858	poorest	big problem	0.076858	Home	0-3	2016	15-24	Muslim	≥7	≤24	<18	currently_married	working	Not_working	≤4		≤3	25-64	No	No	No
43	129983	poorest		0.129983	Home	0-3	2019	25-34	Muslim	≥7	25-64	<18	currently_married			≥5		≥7				No
8	1490880	poorest	big problem	1.49088	Home	0-3	2011	35-49	Chirstian	≥7	25-64	18-24	currently_married	working	Not_working	≤4	No_education	4-6	25-64	Yes	No	No
351	664665	poorest	not a big problem	0.664665	Home	≥4	2016	35-49	Chirstian	≥7	25-64	<18	currently_married	working	Not_working	≥5		4-6	25-64	Yes	No	No
342	1221068	poorest	big problem	1.22107	Institution	≥4	2016	25-34		5-6	25-64	18-24	currently_married	working	Not_working	≥5		≤3	25-64	Yes	No	No
71	942794	poorest	big problem	0.942794	Home	0-3	2011	25-34	Chirstian	≥7	25-64	<18	currently_married	working	working	≥5	No_education	4-6	25-64	No	No	No
514	2448175	poorest	big problem	2.44817	Home	0-3	2011	25-34	Chirstian	1-4	25-64	18-24	currently_married	working	working	≥5	No_education	≤3	25-64	No	Yes	No
144	516163	poorest		0.516163	Institution	≥4	2019	15-24	Muslim	1-4	≤24	<18	currently_married			≥5		≤3				No
505	1744384	poorest	not a big problem	1.74438	Institution	≥4	2016	25-34	Chirstian	5-6	≥65	18-24	currently_married	working	working	≤4		≤3	≤24	Yes	No	Yes
80	1813932	poorest	big problem	1.81393	Home	0-3	2016	35-49	Muslim	5-6	25-64	≥25	currently_married	working	Not_working	≥5		≤3	25-64		No	No
562	2153267	poorest	big problem	2.15327	Institution	≥4	2011	25-34	Chirstian	5-6	25-64	<18	currently_married	working	working	≤4	No_education	≤3	25-64	Yes	Yes	Yes
430	710094	poorest	big problem	0.710094	Home	0-3	2016	25-34	Chirstian	5-6	25-64	<18	currently_married	working		≤4		4-6	25-64	Yes	No	No
640	2468471	poorest	big problem	2.46847	Home	0-3	2011	25-34	Muslim	5-6	25-64	18-24	currently_married	working	Not_working	≥5	No_education	4-6	25-64	No	No	No
172	102411	poorest	big problem	0.102411	Home	0-3	2016	25-34	Muslim	≥7	25-64	<18	currently_married	working	Not_working	≥5		≥7	25-64	Yes	No	No
430	710094	poorest	big problem	0.710094	Institution	≥4	2016	25-34	Chirstian	5-6	25-64	<18	curently_unmarried		working	≤4		4-6		Yes	Yes	Yes
379	1223278	poorest	not a big problem	1.22328	Home	0-3	2016	25-34	Muslim	5-6	25-64	18-24	currently_married	Not_working	Not_working	≥5		4-6	25-64	No	No	No
22	713479	poorest		0.713479	Home	≥4	2019	25-34	Chirstian	1-4	25-64	18-24	curently_unmarried			≤4		≤3				Yes
298	589952	poorest	not a big problem	0.589952	Institution	≥4	2016	35-49	Chirstian	1-4	≥65	≥25	curently_unmarried		working	≤4		≤3		Yes	No	Yes
269	119060	poorest	not a big problem	0.11906	Institution	≥4	2011	15-24	Chirstian	1-4	25-64	<18	currently_married	working	working	≥5	No_education	≤3	25-64	Yes	Yes	No
83	1798044	poorest		1.79804	Home	0-3	2019	15-24	Chirstian	1-4	≤24	<18	currently_married			≥5		≤3				No
263	116266	poorest	not a big problem	0.116266	Home	0-3	2016	15-24	Muslim	≥7	25-64	<18	currently_married	Not_working	Not_working	≥5		≤3	25-64	Yes	No	No
160	107156	poorest		0.107156	Institution	≥4	2019	35-49	Muslim	5-6	25-64	≥25	currently_married			≤4		≤3				Yes
602	218504	poorest	big problem	0.218504	Home	≥4	2016	35-49	Chirstian	≥7	25-64	<18	currently_married	working	working	≤4		≥7	25-64	Yes	No	Yes
429	2152481	poorest	big problem	2.15248	Institution	≥4	2016	35-49	Chirstian	≥7	25-64	<18	currently_married	working	working	≤4		≥7	25-64	Yes	No	Yes
68	35571	poorest	not a big problem	0.035571	Home	0-3	2011	25-34	Muslim	5-6	25-64	18-24	currently_married	working	Not_working	≥5	primary	≤3	25-64	No	No	No
131	608454	poorest		0.608454	Home	0-3	2019	25-34	Muslim	≥7	25-64	<18	currently_married			≥5		≥7				No
44	107337	poorest		0.107337	Home	0-3	2019	25-34	Muslim	5-6	25-64	18-24	currently_married			≤4		≤3				No
245	3043524	poorest	big problem	3.04352	Home	0-3	2016	25-34	Muslim	≥7	25-64	18-24	currently_married	Not_working	working	≥5		4-6	25-64	Yes	No	No
164	178293	poorest	big problem	0.178293	Institution	≥4	2016	25-34	Muslim	5-6	25-64	18-24	currently_married		Not_working	≤4		4-6	25-64	No	No	Yes
144	516163	poorest		0.516163	Institution	0-3	2019	25-34	Muslim	≥7	25-64	<18	currently_married			≤4		4-6				No
164	178293	poorest	not a big problem	0.178293	Institution	0-3	2016	35-49	Muslim	≥7	25-64	18-24	currently_married	Not_working	working	≤4		≥7	25-64	No	No	No
275	143955	poorest	big problem	0.143955	Home	≥4	2016	25-34	Muslim	1-4	25-64	18-24	currently_married	working	Not_working	≤4		≤3	25-64	Yes	No	Yes
306	1582356	poorest	big problem	1.58236	Home	≥4	2016	35-49	Chirstian	5-6	25-64	<18	currently_married	Not_working	Not_working	≥5		≥7	25-64	No	No	No
235	43106	poorest	not a big problem	0.043106	Home	≥4	2016	25-34	Muslim	1-4	25-64	18-24	currently_married	Not_working	Not_working	≤4		≤3	25-64	Yes	No	Yes
562	4012839	poorest	big problem	4.01284	Home	≥4	2016	25-34	Muslim	≥7	25-64	<18	currently_married	working	Not_working	≤4		≥7	25-64	Yes	Yes	Yes
417	32393	poorest	not a big problem	0.032393	Institution	≥4	2016	25-34	Chirstian	5-6	25-64	<18	currently_married	Not_working	Not_working	≤4		4-6	≥65	Yes	No	Yes
254	2510740	poorest	big problem	2.51074	Home	≥4	2011	35-49	Chirstian	5-6	25-64	<18	currently_married	working	working	≤4	No_education	4-6	25-64	Yes	Yes	Yes
551	662472	poorest	big problem	0.662472	Home	0-3	2016	25-34	Chirstian	≥7	25-64	<18	currently_married	working	Not_working	≥5		≥7	25-64	Yes	No	No
601	4987751	poorest	big problem	4.98775	Home	0-3	2016	15-24		1-4	25-64	18-24	currently_married	working	working	≥5		≤3	25-64	Yes	No	No
623	119706	poorest	not a big problem	0.119706	Home	≥4	2011	15-24	Muslim	1-4	25-64	<18	currently_married	working	working	≤4	No_education	≤3	25-64	Yes	Yes	Yes
336	76858	poorest	not a big problem	0.076858	Home	0-3	2016	35-49	Muslim	≥7	25-64	18-24	currently_married	working	Not_working	≥5		≥7	25-64	Yes	No	No
150	76692	poorest		0.076692	Institution	0-3	2019	35-49	Muslim	1-4	25-64	≥25	currently_married			≤4		≤3				No
478	1861011	poorest	big problem	1.86101	Home	0-3	2011	25-34	Muslim	5-6	25-64	<18	currently_married	working	working	≥5	primary	4-6	25-64	Yes	Yes	No
106	2880769	poorest		2.88077	Home	0-3	2019	25-34	Muslim	≥7	25-64	<18	currently_married			≥5		4-6				No
45	133828	poorest		0.133828	Home	0-3	2019	15-24	Muslim	1-4	25-64	<18	currently_married			≥5		≤3				No
36	97632	poorest	big problem	0.097632	Institution	≥4	2016	35-49	Chirstian	5-6	25-64	18-24	curently_unmarried		working	≥5		4-6		Yes	No	No
427	107968	poorest	big problem	0.107968	Home	0-3	2016	15-24	Muslim	5-6	≤24	<18	currently_married	working	working	≥5		≤3	25-64	Yes	No	No
426	45502	poorest	big problem	0.045502	Home	≥4	2016	25-34	Chirstian	1-4	25-64	18-24	currently_married	working	Not_working	≤4		≤3	25-64	Yes	No	Yes
433	137479	poorest	big problem	0.137479	Home	≥4	2016	25-34	Muslim	5-6	≤24	<18	currently_married	Not_working	working	≤4		4-6	≤24		Yes	Yes
648	51628	poorest	big problem	0.051628	Institution	≥4	2011	15-24	Chirstian	≥7	25-64	<18	currently_married	working	working	≥5	higher	≤3	≤24	Yes	No	No
219	33339	poorest		0.033339	Institution	0-3	2019	25-34	Chirstian	≥7	25-64	<18	currently_married			≤4		4-6				No
487	127131	poorest	not a big problem	0.127131	Institution	≥4	2011	25-34	Chirstian	≥7	≥65	<18	currently_married	working	working	≥5	No_education	≥7	25-64	No	No	No
199	1807008	poorest	not a big problem	1.80701	Home	0-3	2016	25-34	Chirstian	5-6	25-64	18-24	currently_married	working	working	≥5		4-6	25-64	Yes	No	No
523	87088	poorest	big problem	0.087088	Home	≥4	2016	15-24	Muslim	5-6	25-64	<18	currently_married	working	Not_working	≤4		≤3	25-64	Yes	No	Yes
66	2629856	poorest	not a big problem	2.62986	Institution	0-3	2016	15-24	Chirstian	≥7	25-64	18-24	currently_married	working	working	≤4		≤3	25-64	No	No	No
543	564176	poorest	not a big problem	0.564176	Home	≥4	2011	35-49	Chirstian	≥7	25-64	18-24	currently_married	working	working	≥5	No_education	4-6	25-64	No	Yes	No
186	156440	poorest	not a big problem	0.15644	Home	0-3	2016	25-34	Muslim	≥7	25-64	18-24	currently_married	working	Not_working	≤4		4-6	25-64	No	No	No
468	96474	poorest	big problem	0.096474	Home	≥4	2011	15-24	Muslim	1-4	25-64	<18	currently_married	working	working	≤4	primary	4-6	25-64	No	No	Yes
568	423125	poorest	big problem	0.423125	Home	0-3	2016	15-24	Muslim	1-4	≤24	<18	currently_married	Not_working	working	≤4		≤3	25-64	Yes	No	No
394	200517	poorest	not a big problem	0.200517	Institution	≥4	2016	35-49	Muslim	≥7	25-64	<18	currently_married	working	working	≤4		≥7	25-64	Yes	No	Yes
125	865995	poorest		0.865995	Institution	0-3	2019	35-49	Muslim	≥7	25-64	18-24	currently_married			≥5		≥7				No
113	3171329	poorest		3.17133	Home	≥4	2019	15-24	Muslim	1-4	25-64	18-24	currently_married			≤4		≤3				Yes
419	121836	poorest	big problem	0.121836	Home	0-3	2011	25-34	Muslim	1-4	25-64	18-24	currently_married	working	Not_working	≤4	No_education	≤3	25-64	Yes	No	No
219	48316	poorest	not a big problem	0.048316	Institution	≥4	2016	15-24	Chirstian	1-4	≤24	<18	currently_married	working	working	≤4		≤3	25-64	Yes	No	Yes
51	190131	poorest	big problem	0.190131	Home	0-3	2016	15-24	Muslim	5-6	25-64	<18	currently_married	working	working	≥5		≤3	25-64	No	Yes	No
341	614167	poorest	big problem	0.614167	Institution	≥4	2016	35-49	Chirstian	1-4	25-64	18-24	curently_unmarried		working	≤4		≤3		No	No	Yes
622	48339	poorest	not a big problem	0.048339	Home	≥4	2016	25-34	Muslim	≥7	25-64	18-24	currently_married	working	Not_working	≤4		4-6	25-64	Yes	No	Yes
39	115779	poorest		0.115779	Institution	0-3	2019	15-24	Muslim	≥7	≥65	18-24	currently_married			≥5		≤3				No
601	576152	poorest	not a big problem	0.576152	Institution	≥4	2011	15-24	Chirstian	5-6	25-64	18-24	currently_married	working	Not_working	≤4	primary	≤3	25-64	Yes	Yes	Yes
214	25341	poorest		0.025341	Institution	0-3	2019	25-34	Chirstian	≥7	25-64	<18	currently_married			≤4		4-6				No
355	693804	poorest	not a big problem	0.693804	Institution	≥4	2016	15-24	Chirstian	1-4	25-64	<18	currently_married	working	working	≤4		≤3	25-64	No	No	Yes
300	56430	poorest		0.05643	Home	0-3	2019	15-24	Muslim	5-6	25-64	<18	curently_unmarried			≤4		≤3				No
648	51628	poorest	big problem	0.051628	Home	0-3	2011	25-34	Chirstian	5-6	25-64	18-24	currently_married	working	Not_working	≥5	secondary	≤3	25-64	No	No	No
424	525029	poorest	big problem	0.525029	Home	0-3	2016	15-24	Chirstian	1-4	≤24	18-24	currently_married		working	≥5		≤3		Yes	Yes	No
51	190131	poorest	big problem	0.190131	Institution	0-3	2016	15-24	Muslim	1-4	25-64	<18	currently_married	working	Not_working	≥5		≤3	25-64	Yes	No	No
207	2178970	poorest	not a big problem	2.17897	Home	≥4	2016	25-34	Chirstian	≥7	25-64	18-24	currently_married	working	working	≥5		≤3	25-64	Yes	No	No
367	359625	poorest	not a big problem	0.359625	Home	0-3	2016	25-34	Muslim	≥7	≥65	<18	currently_married	Not_working	Not_working	≥5		≥7	≥65	Yes	No	No
198	1087625	poorest		1.08763	Home	0-3	2019	35-49	Chirstian	5-6	25-64	<18	currently_married			≥5		≥7				No
193	131928	poorest	not a big problem	0.131928	Home	0-3	2016	25-34	Chirstian	5-6	25-64	18-24	currently_married	working	Not_working	≥5		≤3	25-64	No	No	No
318	127305	poorest	not a big problem	0.127305	Home	0-3	2016	25-34	Muslim	≥7	25-64	18-24	currently_married	working	working	≤4		≥7	25-64	No	No	No
163	103775	poorest		0.103775	Institution	≥4	2019	35-49	Muslim	≥7	25-64	<18	currently_married			≤4		4-6				Yes
117	2617605	poorest		2.6176	Home	0-3	2019	15-24	Muslim	1-4	25-64	<18	currently_married			≥5		≤3				No
472	2017023	poorest	big problem	2.01702	Institution	0-3	2016	15-24	Muslim	5-6	25-64	18-24	currently_married	working	working	≤4		≤3	25-64	Yes	No	No
576	3432214	poorest	big problem	3.43221	Home	≥4	2016	25-34	Chirstian	1-4	25-64	18-24	currently_married	working	working	≥5		≤3	25-64	No	No	No
26	131734	poorest	not a big problem	0.131734	Home	0-3	2011	15-24	Muslim	1-4	25-64	18-24	currently_married	working	Not_working	≥5	primary	≤3	25-64	No	No	No
247	35221	poorest		0.035221	Institution	0-3	2019	25-34	Muslim	≥7	25-64	18-24	curently_unmarried			≤4		≤3				No
106	25620	poorest	big problem	0.02562	Institution	≥4	2016	25-34	Chirstian	5-6	≥65	<18	currently_married	working	Not_working	≤4		4-6	25-64	Yes	No	Yes
581	29487	poorest	big problem	0.029487	Home	0-3	2011	25-34	Muslim	5-6	25-64	18-24	currently_married	working	Not_working	≤4	No_education	≤3	25-64	Yes	No	No
179	1327536	poorest		1.32754	Home	≥4	2019	25-34	Chirstian	≥7	25-64	<18	currently_married			≤4		4-6				Yes
403	565968	poorest	big problem	0.565968	Home	0-3	2011	15-24	Chirstian	5-6	25-64	<18	currently_married	working	working	≥5	No_education	≤3	25-64	No	No	No
166	33467	poorest		0.033467	Home	≥4	2019	15-24	Muslim	1-4	25-64	<18	currently_married			≤4		≤3				Yes
137	575878	poorest		0.575878	Home	≥4	2019	25-34	Muslim	5-6	25-64	18-24	currently_married			≤4		4-6				Yes
302	136929	poorest	big problem	0.136929	Home	0-3	2011	35-49	Muslim	5-6	25-64	<18	curently_unmarried	working	working	≥5	No_education	4-6		Yes	No	No
341	102356	poorest	big problem	0.102356	Home	0-3	2011	25-34	Chirstian	1-4	25-64	18-24	currently_married	working	working	≥5	No_education	≤3	25-64	Yes	No	No
571	59371	poorest	big problem	0.059371	Home	0-3	2016	15-24	Muslim	5-6	≤24	<18	currently_married	working	Not_working	≥5		4-6	25-64	Yes	No	No
219	48316	poorest	not a big problem	0.048316	Institution	≥4	2016	25-34	Chirstian	5-6	25-64	18-24	currently_married		working	≤4		≤3	25-64	Yes	Yes	Yes
367	359625	poorest	not a big problem	0.359625	Institution	0-3	2016	15-24	Muslim	1-4	25-64	18-24	currently_married	working	Not_working	≤4		≤3	25-64	Yes	No	No
195	669079	poorest	big problem	0.669079	Home	≥4	2011	35-49	Chirstian	≥7	25-64	18-24	currently_married	working	working	≤4	primary	4-6	25-64	Yes	No	Yes
389	126565	poorest	big problem	0.126565	Home	0-3	2016	25-34	Muslim	5-6	25-64	<18	currently_married	working	working	≤4		≤3	25-64	Yes	No	No
506	3603921	poorest	big problem	3.60392	Home	0-3	2016	25-34	Muslim	5-6	25-64	18-24	currently_married	working	Not_working	≥5		≤3	25-64		No	No
542	2364831	poorest	big problem	2.36483	Home	0-3	2016	15-24	Chirstian	1-4	≤24	18-24	currently_married	working	Not_working	≤4		≤3	≤24	Yes	No	No
345	47458	poorest	big problem	0.047458	Home	0-3	2011	25-34	Muslim	5-6	25-64	18-24	currently_married	working	working	≥5	primary	≤3	25-64	Yes	Yes	No
379	30394	poorest	big problem	0.030394	Home	0-3	2011	25-34	Chirstian	≥7	25-64	<18	currently_married	working	Not_working	≤4	No_education	≤3	25-64	Yes	No	No
522	2651529	poorest	big problem	2.65153	Home	≥4	2016	25-34	Muslim	5-6	25-64	<18	currently_married	working	Not_working	≤4		≥7	25-64	No	No	Yes
241	88137	poorest	big problem	0.088137	Home	≥4	2016	25-34	Muslim	5-6	25-64	18-24	currently_married	Not_working	Not_working	≤4		4-6	25-64	Yes	No	Yes
420	1815840	poorest	big problem	1.81584	Institution	0-3	2016	25-34	Muslim	1-4	25-64	18-24	currently_married		Not_working	≤4		≤3	25-64	Yes	No	No
95	49113	poorest	big problem	0.049113	Home	0-3	2011	25-34	Muslim	≥7	25-64	18-24	currently_married	working	Not_working	≥5	No_education	4-6	25-64	Yes	No	No
601	4987751	poorest	not a big problem	4.98775	Home	0-3	2016	25-34		5-6	25-64	18-24	currently_married	working	Not_working	≥5		4-6	25-64	Yes	Yes	No
122	1162475	poorest		1.16247	Institution	0-3	2019	25-34	Muslim	≥7	25-64	<18	currently_married			≥5		≥7				No
16	134889	poorest	big problem	0.134889	Home	0-3	2016	25-34	Muslim	≥7	25-64	18-24	currently_married	working	Not_working	≥5		4-6	25-64	Yes	No	No
214	893440	poorest	not a big problem	0.89344	Home	0-3	2016	25-34	Muslim	5-6	25-64	18-24	currently_married	Not_working	Not_working	≥5		≤3	25-64	No	No	No
119	1693520	poorest	not a big problem	1.69352	Home	≥4	2011	35-49	Muslim	5-6	25-64	18-24	currently_married	working	working	≤4	primary	4-6	25-64	Yes	Yes	Yes
241	88137	poorest	big problem	0.088137	Home	≥4	2016	25-34	Muslim	1-4	25-64	<18	currently_married	working	working	≤4		≤3	≥65	Yes	No	Yes
202	1256919	poorest		1.25692	Institution	≥4	2019	25-34	Chirstian	1-4	25-64	≥25	currently_married			≤4		≤3				Yes
547	170933	poorest	big problem	0.170933	Home	0-3	2016	25-34	Muslim	≥7	25-64	<18	currently_married	working	Not_working	≥5		4-6	25-64	Yes	No	No
631	40215	poorest	big problem	0.040215	Home	≥4	2011	25-34	Chirstian	≥7	25-64	<18	currently_married	working	Not_working	≥5	secondary	≥7	25-64	Yes	No	No
152	2410545	poorest	not a big problem	2.41055	Home	≥4	2016	25-34	Chirstian	5-6	25-64	18-24	currently_married	working	working	≤4		4-6	25-64		No	Yes
168	78993	poorest		0.078993	Institution	0-3	2019	15-24	Chirstian	5-6	≤24	18-24	currently_married			≤4		≤3				No
356	176446	poorest	not a big problem	0.176446	Institution	0-3	2016	25-34	Muslim	5-6	25-64	18-24	currently_married	working	Not_working	≥5		4-6	25-64	No	No	No
333	1883298	poorest	big problem	1.8833	Home	0-3	2011	35-49	Chirstian	5-6	25-64	18-24	currently_married	working	working	≥5	No_education	≥7	25-64		Yes	No
196	541157	poorest	big problem	0.541157	Institution	≥4	2016	15-24	Chirstian	1-4	25-64	18-24	currently_married		working	≤4		≤3	25-64	Yes	Yes	Yes
300	56430	poorest		0.05643	Home	0-3	2019	25-34	Muslim	5-6	25-64	18-24	currently_married			≤4		≤3				No
27	279249	poorest		0.279249	Institution	≥4	2019	15-24	Muslim	5-6	≤24	<18	curently_unmarried			≤4		≤3				Yes
333	1883298	poorest	not a big problem	1.8833	Home	0-3	2011	15-24	Chirstian	1-4	25-64	18-24	currently_married	working	working	≥5	primary	≤3	25-64	Yes	Yes	No
192	157307	poorest	big problem	0.157307	Home	≥4	2016	15-24	Muslim	1-4	≤24	18-24	currently_married		Not_working	≤4		≤3	25-64	Yes	No	Yes
33	112382	poorest		0.112382	Institution	≥4	2019	35-49	Muslim	5-6	25-64	18-24	curently_unmarried			≤4		4-6				Yes
599	31765	poorest	not a big problem	0.031765	Home	0-3	2016	25-34	Muslim	≥7	25-64	<18	currently_married	working	Not_working	≥5		4-6	25-64	Yes	No	No
8	1490880	poorest	big problem	1.49088	Home	0-3	2011	35-49	Chirstian	≥7	25-64	18-24	currently_married	working	Not_working	≥5	No_education	≥7	25-64	Yes	No	No
258	826654	poorest	big problem	0.826654	Home	0-3	2016	25-34	Chirstian	5-6	25-64	18-24	currently_married	working	working	≤4		4-6	25-64	Yes	No	No
44	107337	poorest		0.107337	Home	0-3	2019	25-34	Muslim	5-6	25-64	18-24	currently_married			≥5		≤3				No
573	216112	poorest	not a big problem	0.216112	Home	0-3	2016	25-34	Muslim	≥7	25-64	18-24	currently_married	working	Not_working	≥5		4-6	25-64	No	No	No
170	115726	poorest		0.115726	Home	≥4	2019	15-24	Muslim	5-6	25-64	<18	currently_married			≤4		4-6				Yes
172	102411	poorest	big problem	0.102411	Home	0-3	2016	15-24	Muslim	1-4	25-64	18-24	currently_married	working	Not_working	≥5		≤3	25-64	Yes	No	No
166	123717	poorest	big problem	0.123717	Home	0-3	2011	25-34	Muslim	1-4	25-64	≥25	currently_married	working	working	≥5	No_education	≤3	25-64	Yes	No	No
601	576152	poorest	not a big problem	0.576152	Home	≥4	2011	35-49	Chirstian	≥7	25-64	<18	currently_married	working	Not_working	≤4	primary	≥7	25-64	Yes	Yes	Yes
417	32393	poorest	not a big problem	0.032393	Institution	0-3	2016	15-24	Chirstian	≥7	≥65	<18	currently_married	Not_working	Not_working	≥5		≤3	25-64	Yes	No	No
239	332930	poorest	not a big problem	0.33293	Institution	≥4	2016	15-24	Muslim	≥7	25-64	<18	currently_married	working	Not_working	≤4		4-6	≤24	Yes	No	Yes
169	75121	poorest		0.075121	Home	≥4	2019	15-24	Chirstian	1-4	≤24	18-24	currently_married			≤4		≤3				Yes
430	710094	poorest	big problem	0.710094	Institution	0-3	2016	15-24	Chirstian	1-4	25-64	18-24	currently_married	working	Not_working	≤4		≤3	25-64	Yes	No	No
561	220223	poorest	big problem	0.220223	Home	≥4	2016	15-24	Muslim	1-4	25-64	18-24	currently_married	working	Not_working	≤4		≤3	25-64	No	No	Yes
251	243082	poorest	big problem	0.243082	Home	≥4	2011	25-34	Chirstian	≥7	25-64	<18	currently_married	working	Not_working	≥5	primary	≥7	25-64	No	Yes	No
18	697118	poorest		0.697118	Home	≥4	2019	25-34	Chirstian	≥7	25-64	18-24	currently_married			≤4		4-6				Yes
32	129903	poorest		0.129903	Home	0-3	2019	15-24	Muslim	1-4	25-64	<18	currently_married			≥5		≤3				No
130	126382	poorest	big problem	0.126382	Home	0-3	2016	25-34	Muslim	5-6	25-64	<18	currently_married	Not_working	Not_working	≥5		4-6	25-64	Yes	No	No
258	826654	poorest	big problem	0.826654	Home	≥4	2016	35-49	Chirstian	≥7	25-64	<18	currently_married	working	working	≤4		≥7	25-64	Yes	Yes	Yes
48	694919	poorest	big problem	0.694919	Home	0-3	2011	25-34	Muslim	1-4	25-64	<18	currently_married	working	working	≤4	primary	4-6	25-64	Yes	Yes	No
602	218504	poorest	big problem	0.218504	Institution	0-3	2016	15-24	Chirstian	1-4	25-64	18-24	currently_married	working	working	≥5		≤3	25-64	Yes	Yes	No
36	123218	poorest		0.123218	Home	≥4	2019	15-24	Muslim	1-4	25-64	<18	currently_married			≥5		≤3				No
206	123971	poorest		0.123971	Institution	0-3	2019	25-34	Chirstian	≥7	25-64	18-24	currently_married			≤4		≤3				No
30	71959	poorest	big problem	0.071959	Home	0-3	2016	25-34	Muslim	1-4	≥65	18-24	currently_married	working	working	≤4		4-6	25-64	No	No	No
561	220223	poorest	big problem	0.220223	Home	0-3	2016	15-24	Muslim	1-4	≤24	<18	currently_married		Not_working	≥5		≤3	25-64	No	No	No
415	56753	poorest	not a big problem	0.056753	Home	≥4	2016	25-34	Chirstian	5-6	25-64	18-24	currently_married	working	Not_working	≥5		≤3	25-64	No	No	No
106	25620	poorest	big problem	0.02562	Home	≥4	2016	25-34	Chirstian	5-6	25-64	<18	currently_married	working	Not_working	≥5		4-6	25-64	Yes	Yes	No
130	126382	poorest	big problem	0.126382	Home	0-3	2016	15-24	Muslim	1-4	25-64	<18	currently_married	working	Not_working	≤4		≤3	25-64	Yes	No	No
358	2453998	poorest	big problem	2.454	Home	≥4	2011	25-34	Muslim	≥7	25-64	<18	currently_married	working	Not_working	≥5	No_education	4-6	25-64	Yes	Yes	No
235	43106	poorest	not a big problem	0.043106	Home	≥4	2016	35-49	Muslim	≥7	25-64	<18	currently_married	working	Not_working	≤4		≥7	25-64	No	No	Yes
475	2938945	poorest	big problem	2.93895	Home	≥4	2011	35-49	Muslim	≥7	25-64	<18	currently_married	working	working	≤4	primary	≥7	25-64	Yes	Yes	Yes
583	1828951	poorest	big problem	1.82895	Home	0-3	2011	15-24		5-6	25-64	<18	currently_married	working	Not_working	≥5	primary	≤3	25-64	Yes	No	No
22	713479	poorest		0.713479	Home	0-3	2019	35-49	Chirstian	≥7	25-64	18-24	currently_married			≤4		4-6				No
627	1973609	poorest	not a big problem	1.97361	Home	0-3	2016	35-49	Chirstian	5-6	25-64	18-24	currently_married	working	working	≥5		4-6	25-64	No	No	No
235	43106	poorest	not a big problem	0.043106	Home	0-3	2016	15-24	Muslim	1-4	≤24	<18	currently_married	working	Not_working	≥5		≤3	≤24	Yes	No	No
590	654332	poorest	not a big problem	0.654332	Institution	≥4	2016	15-24	Chirstian	1-4	25-64	18-24	curently_unmarried		Not_working	≥5		≤3		Yes	Yes	No
105	27890	poorest	not a big problem	0.02789	Home	≥4	2016	25-34	Chirstian	≥7	25-64	18-24	currently_married	working	Not_working	≤4		≤3	25-64	Yes	No	Yes
160	672884	poorest	big problem	0.672884	Institution	≥4	2016	25-34	Chirstian	5-6	25-64	18-24	currently_married	working	Not_working	≥5		4-6	25-64	Yes	No	No
245	578935	poorest	not a big problem	0.578935	Home	0-3	2011	25-34	Chirstian	≥7	25-64	≥25	currently_married	working	working	≥5	primary	≤3	25-64	Yes	No	No
586	2563413	poorest	big problem	2.56341	Home	≥4	2011	15-24	Chirstian	1-4	≤24	<18	currently_married	working	Not_working	≥5	primary	4-6	≤24	Yes	Yes	No
218	34505	poorest		0.034505	Institution	0-3	2019	35-49		≥7	25-64	18-24	currently_married			≤4		≥7				No
234	2502914	poorest	big problem	2.50291	Institution	0-3	2016	15-24	Chirstian	1-4	25-64	18-24	currently_married	working	Not_working	≥5		≤3	25-64	Yes	No	No
433	137479	poorest	not a big problem	0.137479	Home	≥4	2016	25-34	Muslim	5-6	25-64	18-24	currently_married	working	Not_working	≤4		≤3	25-64	Yes	No	Yes
510	647737	poorest	big problem	0.647737	Home	0-3	2011	25-34	Chirstian	≥7	25-64	18-24	currently_married	working	working	≤4	No_education	4-6	25-64	Yes	Yes	No
41	152898	poorest		0.152898	Home	≥4	2019	15-24	Muslim	≥7	≤24	<18	currently_married			≤4		4-6				Yes
431	2423078	poorest	big problem	2.42308	Home	0-3	2016	25-34	Chirstian	≥7	25-64	18-24	currently_married	working	working	≥5		4-6	25-64	Yes	No	No
463	129612	poorest	big problem	0.129612	Home	0-3	2011	15-24	Muslim	≥7	25-64	18-24	currently_married	working	Not_working	≥5	primary	≤3	25-64	Yes	Yes	No
62	84336	poorest	big problem	0.084336	Home	0-3	2011	35-49	Muslim	≥7	25-64	≥25	currently_married	working	Not_working	≤4	No_education	≤3	25-64		No	No
166	123717	poorest	big problem	0.123717	Home	0-3	2011	25-34	Muslim	1-4	25-64	18-24	currently_married	working	working	≥5	primary	≤3	25-64	No	No	No
233	50075	poorest	big problem	0.050075	Home	0-3	2016	25-34	Chirstian	5-6	25-64	<18	currently_married	working	working	≥5		≥7	25-64	Yes	No	No
213	555575	poorest	not a big problem	0.555575	Home	0-3	2011	25-34	Chirstian	≥7	25-64	18-24	currently_married	working	Not_working	≥5	primary	4-6	25-64	Yes	Yes	No
576	3432214	poorest	big problem	3.43221	Home	≥4	2016	35-49	Chirstian	≥7	25-64	<18	currently_married	working	Not_working	≥5		≥7	25-64	Yes	No	No
207	2178970	poorest	big problem	2.17897	Home	≥4	2016	35-49	Chirstian	5-6	25-64	18-24	currently_married	working	working	≥5		≥7	25-64	Yes	No	No
269	425715	poorest	not a big problem	0.425715	Home	0-3	2016	25-34	Muslim	≥7	25-64	18-24	curently_unmarried		Not_working	≥5		≤3		Yes	No	No
250	41922	poorest		0.041922	Home	≥4	2019	25-34	Muslim	5-6	25-64	<18	currently_married			≤4		4-6				Yes
452	2855975	poorest	big problem	2.85597	Institution	0-3	2016	35-49	Chirstian	1-4	≥65	18-24	curently_unmarried		working	≥5		≤3		Yes	Yes	No
303	85282	poorest		0.085282	Institution	≥4	2019	35-49	Muslim	≥7	25-64	<18	currently_married			≤4		≥7				Yes
78	2105435	poorest		2.10543	Institution	≥4	2019	25-34	Chirstian	1-4	25-64	<18	currently_married			≥5		4-6				No
233	50075	poorest	big problem	0.050075	Home	0-3	2016	35-49	Chirstian	≥7	25-64	18-24	currently_married	Not_working	working	≥5		4-6	25-64	No	No	No
232	2168594	poorest	not a big problem	2.16859	Home	0-3	2016	25-34	Chirstian	5-6	25-64	<18	currently_married	working	working	≥5		4-6	25-64	Yes	No	No
586	1402458	poorest	big problem	1.40246	Home	0-3	2016	15-24	Muslim	1-4	25-64	<18	currently_married	Not_working	Not_working	≥5		≤3	25-64	Yes	Yes	No
89	669616	poorest	big problem	0.669616	Home	0-3	2016	35-49	Chirstian	≥7	25-64	18-24	currently_married	working	working	≥5		4-6	25-64	Yes	No	No
206	123971	poorest		0.123971	Institution	0-3	2019	35-49	Chirstian	1-4	≥65	<18	curently_unmarried			≤4		4-6				No
642	112815	poorest	big problem	0.112815	Institution	≥4	2016	15-24	Muslim	5-6	25-64	<18	currently_married	Not_working	Not_working	≤4		4-6	25-64	No	Yes	Yes
362	193953	poorest	not a big problem	0.193953	Home	0-3	2016	25-34	Muslim	5-6	25-64	18-24	currently_married	working	Not_working	≥5		4-6	25-64	Yes	No	No
171	152035	poorest	not a big problem	0.152035	Home	0-3	2016	35-49	Muslim	≥7	25-64	<18	currently_married	working	Not_working	≥5		≥7	25-64	Yes	No	No
125	1378583	poorest	big problem	1.37858	Home	0-3	2011	15-24		1-4	25-64	18-24	currently_married	working	Not_working	≥5	primary	≤3	25-64	Yes	No	No
33	112382	poorest		0.112382	Institution	0-3	2019	35-49	Muslim	≥7	25-64	18-24	currently_married			≤4		4-6				No
630	324169	poorest	not a big problem	0.324169	Home	0-3	2016	15-24	Muslim	≥7	25-64	<18	currently_married	Not_working	working	≥5		4-6	25-64	No	No	No
415	56753	poorest	big problem	0.056753	Home	0-3	2016	35-49	Chirstian	≥7	25-64	18-24	currently_married	working	Not_working	≤4		≥7	25-64	Yes	No	No
241	1056801	poorest	not a big problem	1.0568	Home	0-3	2011	25-34	Chirstian	≥7	≥65	<18	currently_married	working	working	≥5	No_education	≥7	≥65	Yes	No	No
15	619661	poorest		0.619661	Institution	≥4	2019	35-49	Muslim	≥7	25-64	<18	currently_married			≤4		4-6				Yes
601	4987751	poorest	not a big problem	4.98775	Home	≥4	2016	15-24		1-4	≤24	18-24	curently_unmarried		Not_working	≤4		≤3		Yes	No	Yes
104	2953727	poorest		2.95373	Institution	≥4	2019	25-34	Muslim	5-6	25-64	18-24	currently_married			≤4		≤3				Yes
596	164504	poorest	big problem	0.164504	Institution	≥4	2016	25-34	Muslim	≥7	25-64	18-24	currently_married	working	Not_working	≥5		4-6	25-64	Yes	No	No
336	76858	poorest	not a big problem	0.076858	Institution	≥4	2016	15-24	Muslim	1-4	25-64	<18	currently_married	working	Not_working	≤4		≤3	25-64	Yes	Yes	Yes
356	176446	poorest	not a big problem	0.176446	Home	0-3	2016	35-49	Muslim	≥7	25-64	18-24	currently_married	working	Not_working	≤4		≥7	25-64	No	No	No
17	616248	poorest		0.616248	Home	0-3	2019	25-34	Chirstian	≥7	25-64	<18	currently_married			≤4		4-6				No
130	441234	poorest		0.441234	Home	0-3	2019	25-34	Muslim	≥7	25-64	<18	currently_married			≥5		4-6				No
32	129903	poorest		0.129903	Home	≥4	2019	25-34	Muslim	1-4	25-64	≥25	currently_married			≤4		≤3				Yes
562	4012839	poorest	big problem	4.01284	Home	0-3	2016	15-24	Muslim	5-6	25-64	<18	currently_married	working	Not_working	≤4		4-6	25-64	No	No	No
497	137178	poorest	not a big problem	0.137178	Home	0-3	2011	15-24	Muslim	≥7	25-64	18-24	currently_married	working	Not_working	≥5	primary	≤3	25-64	No	No	No
41	152898	poorest		0.152898	Home	≥4	2019	25-34	Muslim	≥7	25-64	18-24	currently_married			≥5		≤3				No
541	153906	poorest	not a big problem	0.153906	Home	≥4	2016	35-49	Muslim	1-4	25-64	18-24	currently_married	working	Not_working	≤4		≤3	25-64	Yes	No	Yes
232	2168594	poorest	big problem	2.16859	Home	0-3	2016	25-34	Chirstian	5-6	25-64	<18	currently_married	working	working	≥5		4-6	25-64	Yes	No	No
115	1806911	poorest	big problem	1.80691	Home	0-3	2011	25-34	Chirstian	5-6	25-64	18-24	currently_married	working	Not_working	≥5	No_education	4-6	25-64	Yes	No	No
379	1223278	poorest	big problem	1.22328	Home	0-3	2016	15-24	Muslim	1-4	≤24	18-24	currently_married	working	Not_working	≤4		≤3	25-64	Yes	No	No
144	516163	poorest		0.516163	Institution	≥4	2019	15-24	Muslim	1-4	≤24	18-24	currently_married			≤4		≤3				Yes
135	94466	poorest	not a big problem	0.094466	Home	0-3	2016	35-49	Muslim	≥7	25-64	18-24	currently_married	working	Not_working	≥5		≥7	25-64	Yes	Yes	No
276	35753	poorest	big problem	0.035753	Home	0-3	2016	25-34	Muslim	1-4	25-64	18-24	currently_married	working	Not_working	≥5		4-6	25-64	Yes	No	No
33	112382	poorest		0.112382	Institution	≥4	2019	35-49	Muslim	≥7	25-64	<18	currently_married			≤4		≥7				Yes
243	1532069	poorest	big problem	1.53207	Home	0-3	2011	35-49		5-6	25-64	18-24	currently_married	working	working	≥5	No_education	≥7	25-64	Yes	No	No
143	515178	poorest		0.515178	Home	0-3	2019	15-24	Muslim	1-4	≤24	18-24	currently_married			≥5		≤3				No
30	71959	poorest	not a big problem	0.071959	Home	0-3	2016	35-49	Muslim	≥7	25-64	18-24	currently_married		working	≤4		≥7	25-64	No	No	No
40	123293	poorest		0.123293	Home	0-3	2019	25-34	Muslim	1-4	25-64	18-24	currently_married			≤4		≤3				No
105	2985752	poorest		2.98575	Home	0-3	2019	15-24	Muslim	1-4	25-64	18-24	currently_married			≥5		≤3				No
256	132305	poorest	not a big problem	0.132305	Home	≥4	2016	15-24	Muslim	1-4	25-64	18-24	currently_married	working	Not_working	≤4		≤3	25-64	No	No	Yes
207	2178970	poorest	big problem	2.17897	Home	0-3	2016	35-49	Chirstian	≥7	25-64	18-24	currently_married	working	working	≥5		≥7	25-64	Yes	No	No
419	121836	poorest	big problem	0.121836	Home	≥4	2011	15-24	Muslim	≥7	25-64	<18	currently_married	working	Not_working	≤4	primary	≤3	25-64	Yes	No	Yes
621	92881	poorest	big problem	0.092881	Home	0-3	2016	35-49	Chirstian	5-6	25-64	≥25	currently_married	working	working	≥5		≤3	25-64	Yes	No	No
323	136151	poorest	not a big problem	0.136151	Home	0-3	2016	25-34	Muslim	≥7	≥65	18-24	currently_married	working	Not_working	≥5		4-6	25-64	No	No	No
156	559356	poorest	big problem	0.559356	Home	0-3	2016	25-34	Chirstian	5-6	≥65	18-24	currently_married	working	Not_working	≥5		≤3	≥65	No	No	No
341	614167	poorest	not a big problem	0.614167	Institution	≥4	2016	15-24	Chirstian	5-6	≥65	18-24	currently_married	working	Not_working	≤4		≤3	25-64	Yes	No	Yes
416	136107	poorest	not a big problem	0.136107	Home	0-3	2016	15-24	Muslim	1-4	25-64	<18	currently_married	working	working	≥5		≤3	25-64	Yes	Yes	No
411	293340	poorest	big problem	0.29334	Institution	≥4	2011	15-24	Chirstian	1-4	25-64	<18	currently_married	working	Not_working	≤4	primary	≤3	25-64	Yes	No	Yes
298	589952	poorest	not a big problem	0.589952	Institution	0-3	2016	35-49	Chirstian	1-4	25-64	18-24	curently_unmarried		working	≤4		≤3		Yes	No	No
19	693917	poorest		0.693917	Home	0-3	2019	35-49	Chirstian	5-6	25-64	<18	currently_married			≥5		4-6				No
323	136151	poorest	not a big problem	0.136151	Institution	0-3	2016	15-24	Muslim	1-4	≤24	18-24	currently_married	working	Not_working	≤4		≤3	25-64	Yes	Yes	No
49	76789	poorest		0.076789	Institution	≥4	2019	25-34	Muslim	5-6	25-64	<18	currently_married			≤4		4-6				Yes
161	11829	poorest	big problem	0.011829	Home	0-3	2011	35-49	Chirstian	≥7	25-64	18-24	currently_married		Not_working	≤4	No_education	≥7	25-64	Yes	Yes	No
75	119701	poorest	big problem	0.119701	Home	0-3	2016	25-34	Muslim	5-6	25-64	≥25	currently_married	working	Not_working	≥5		≤3	25-64	Yes	No	No
579	442179	poorest	not a big problem	0.442179	Institution	0-3	2016	25-34	Chirstian	≥7	25-64	<18	currently_married	working	working	≥5		4-6	25-64	Yes	Yes	No
56	1355973	poorest		1.35597	Institution	≥4	2019	25-34	Chirstian	5-6	25-64	18-24	currently_married			≥5		≤3				No
573	216112	poorest	not a big problem	0.216112	Home	0-3	2016	25-34	Muslim	1-4	25-64	18-24	currently_married	working	Not_working	≥5		≤3	25-64	No	No	No
9	273461	poorest	big problem	0.273461	Institution	≥4	2016	15-24	Muslim	1-4	≤24	18-24	currently_married	working	Not_working	≤4		≤3	25-64	Yes	Yes	Yes
573	216112	poorest	not a big problem	0.216112	Home	0-3	2016	25-34	Muslim	≥7	25-64	18-24	currently_married	working	Not_working	≥5		4-6	25-64	No	No	No
563	135742	poorest	big problem	0.135742	Home	≥4	2016	25-34	Muslim	1-4	25-64	<18	currently_married	working	working	≥5		4-6	25-64	Yes	No	No
304	53053	poorest		0.053053	Home	0-3	2019	35-49	Muslim	≥7	25-64	18-24	currently_married			≤4		≥7				No
36	123218	poorest		0.123218	Home	0-3	2019	15-24	Muslim	1-4	25-64	<18	currently_married			≥5		≤3				No
114	3436303	poorest		3.4363	Home	0-3	2019	15-24	Muslim	≥7	≤24	<18	curently_unmarried			≥5		≤3				No
343	42551	poorest	not a big problem	0.042551	Home	0-3	2016	25-34	Chirstian	5-6	25-64	<18	currently_married	working	Not_working	≤4		4-6	25-64	Yes	No	No
384	1272114	poorest	big problem	1.27211	Institution	0-3	2016	15-24	Chirstian	≥7	25-64	18-24	currently_married	working	working	≤4		≤3	25-64		No	No
251	243082	poorest	big problem	0.243082	Home	0-3	2011	25-34	Chirstian	≥7	25-64	<18	currently_married	working	Not_working	≥5	No_education	4-6	25-64	Yes	Yes	No
196	541157	poorest	big problem	0.541157	Home	≥4	2016	25-34	Chirstian	≥7	25-64	18-24	currently_married			≤4		≤3	25-64	No	No	Yes
40	123293	poorest		0.123293	Home	0-3	2019	35-49	Muslim	5-6	25-64	≥25	currently_married			≥5		4-6				No
383	48364	poorest	big problem	0.048364	Home	0-3	2011	35-49	Chirstian	≥7	25-64	18-24	currently_married	working	Not_working	≤4	secondary	4-6	25-64	Yes	No	No
335	127425	poorest	not a big problem	0.127425	Home	0-3	2016	15-24	Muslim	1-4	25-64	18-24	currently_married	working	working	≥5		≤3	25-64	Yes	Yes	No
242	95418	poorest	big problem	0.095418	Institution	0-3	2016	35-49	Muslim	5-6	25-64	18-24	currently_married	working		≤4		4-6	25-64	Yes	No	No
555	1954646	poorest	big problem	1.95465	Home	0-3	2011	25-34	Muslim	1-4	25-64	18-24	currently_married	working	working	≥5	No_education	≤3	25-64	No	No	No
92	282490	poorest	not a big problem	0.28249	Home	0-3	2016	25-34	Muslim	5-6	25-64	18-24	currently_married	working	Not_working	≥5		4-6	25-64	No	No	No
335	127425	poorest	big problem	0.127425	Home	0-3	2016	25-34	Muslim	5-6	25-64	18-24	currently_married	working	working	≥5		≤3	25-64	Yes	No	No
159	106701	poorest		0.106701	Home	0-3	2019	25-34	Muslim	≥7	25-64	<18	currently_married			≤4		4-6				No
239	1455128	poorest	not a big problem	1.45513	Home	0-3	2011	25-34	Chirstian	≥7	25-64	18-24	currently_married	working	Not_working	≥5	primary	≥7	25-64	No	No	No
607	42693	poorest	not a big problem	0.042693	Home	0-3	2016	35-49	Muslim	5-6	25-64	18-24	currently_married	working	Not_working	≤4		4-6	25-64	No	No	No
468	1538548	poorest	big problem	1.53855	Home	≥4	2016	25-34	Chirstian	5-6	25-64	18-24	currently_married	working	working	≤4		4-6	25-64	No	No	Yes
523	87088	poorest	not a big problem	0.087088	Home	≥4	2016	35-49	Muslim	5-6	25-64	≥25	currently_married	working	Not_working	≤4		4-6	25-64	No	No	Yes
30	71959	poorest	big problem	0.071959	Institution	≥4	2016	25-34	Muslim	≥7	≥65	18-24	curently_unmarried		Not_working	≤4		4-6		No	No	Yes
40	123293	poorest		0.123293	Institution	0-3	2019	15-24	Muslim	5-6	25-64	<18	currently_married			≥5		≤3				No
45	133828	poorest		0.133828	Home	≥4	2019	25-34	Muslim	≥7	25-64	18-24	currently_married			≤4		≥7				Yes
583	551954	poorest	big problem	0.551954	Institution	0-3	2016	15-24	Chirstian	1-4	25-64	18-24	currently_married	working	working	≥5		≤3	25-64	Yes	No	No
56	1355973	poorest		1.35597	Institution	0-3	2019	25-34	Chirstian	5-6	25-64	<18	currently_married			≥5		4-6				No
27	990981	poorest	big problem	0.990981	Home	0-3	2011	35-49	Muslim	1-4	25-64	18-24	currently_married	working	working	≥5	No_education	4-6	25-64	Yes	No	No
189	29111	poorest	big problem	0.029111	Institution	0-3	2016	15-24	Muslim	1-4	25-64	<18	currently_married	working	Not_working	≤4		≤3	25-64	Yes	No	No
45	133828	poorest		0.133828	Home	0-3	2019	15-24	Muslim	5-6	25-64	<18	currently_married			≥5		4-6				No
636	602949	poorest	not a big problem	0.602949	Institution	≥4	2011	25-34	Chirstian	5-6	25-64	18-24	currently_married	working	working	≥5	primary	4-6	25-64	No	Yes	No
468	96474	poorest	big problem	0.096474	Home	≥4	2011	15-24	Chirstian	1-4	25-64	18-24	currently_married	working	working	≥5	primary	≤3	25-64	Yes	No	No
527	287430	poorest	big problem	0.28743	Home	0-3	2016	25-34	Muslim	≥7	25-64	18-24	currently_married	working	Not_working	≥5		≥7	25-64	No	No	No
217	524709	poorest	big problem	0.524709	Home	0-3	2011	35-49	Chirstian	≥7	25-64	18-24	currently_married	working	working	≥5	No_education	≥7	25-64	No	Yes	No
335	127425	poorest	big problem	0.127425	Home	≥4	2016	35-49	Muslim	≥7	25-64	18-24	currently_married	working	working	≤4		≥7	25-64	Yes	No	Yes
246	107401	poorest	big problem	0.107401	Home	0-3	2016	35-49	Chirstian	≥7	25-64	≥25	currently_married	working	working	≥5		4-6	25-64	No	No	No
219	48316	poorest	big problem	0.048316	Home	≥4	2016	35-49	Chirstian	≥7	25-64	18-24	currently_married	Not_working	Not_working	≤4		≥7	25-64	Yes	No	Yes
177	2908272	poorest	big problem	2.90827	Home	≥4	2016	25-34	Muslim	5-6	25-64	18-24	currently_married	working	Not_working	≤4		≤3	25-64	Yes	No	Yes
219	48316	poorest	big problem	0.048316	Home	≥4	2016	25-34	Chirstian	5-6	25-64	18-24	curently_unmarried		working	≤4		≤3		Yes	No	Yes
248	2718889	poorest	big problem	2.71889	Home	0-3	2016	25-34	Muslim	1-4	25-64	18-24	currently_married	working	Not_working	≥5		≤3	25-64	Yes	Yes	No
335	127425	poorest	big problem	0.127425	Institution	≥4	2016	35-49	Muslim	≥7	25-64	18-24	currently_married	working	working	≥5		≥7	25-64	Yes	No	No
395	115681	poorest	big problem	0.115681	Home	0-3	2016	25-34	Muslim	5-6	25-64	18-24	currently_married	working	working	≥5		4-6	25-64	Yes	No	No
9	652857	poorest		0.652857	Home	≥4	2019	25-34	Chirstian	≥7	25-64	18-24	curently_unmarried			≤4		4-6				Yes
379	30394	poorest	big problem	0.030394	Home	0-3	2011	25-34	Chirstian	≥7	25-64	18-24	currently_married		Not_working	≤4	No_education	≤3	25-64	Yes	No	No
604	657474	poorest	big problem	0.657474	Home	0-3	2016	25-34	Chirstian	≥7	25-64	<18	currently_married	working	working	≥5		4-6	25-64	No	Yes	No
394	200517	poorest	big problem	0.200517	Home	≥4	2016	15-24	Muslim	1-4	25-64	<18	currently_married	working	working	≤4		≤3	25-64	Yes	No	Yes
68	35571	poorest	not a big problem	0.035571	Home	0-3	2011	35-49	Muslim	5-6	25-64	18-24	currently_married	working	working	≥5	No_education	4-6	25-64	Yes	No	No
13	54345	poorest	not a big problem	0.054345	Institution	0-3	2016	35-49	Chirstian	5-6	25-64	<18	currently_married		Not_working	≥5		4-6	25-64	Yes	No	No
181	1854161	poorest		1.85416	Home	0-3	2019	15-24	Chirstian	1-4	25-64	18-24	currently_married			≥5		≤3				No
488	509439	poorest	not a big problem	0.509439	Home	≥4	2011	35-49	Chirstian	5-6	25-64	18-24	currently_married	working	working	≥5	No_education	4-6	25-64	Yes	No	No
389	2043739	poorest	big problem	2.04374	Home	≥4	2011	15-24	Chirstian	1-4	≤24	18-24	currently_married	working	working	≥5	primary	≤3	≤24	Yes	No	No
202	1256919	poorest		1.25692	Institution	0-3	2019	25-34	Chirstian	1-4	25-64	18-24	currently_married			≤4		≤3				No
301	247547	poorest	not a big problem	0.247547	Home	≥4	2016	25-34	Muslim	≥7	25-64	<18	currently_married	working	Not_working	≤4		4-6	25-64	Yes	No	Yes
420	1824159	poorest	big problem	1.82416	Home	0-3	2011	35-49	Chirstian	≥7	25-64	<18	currently_married	working	working	≥5	No_education	≥7	25-64	No	Yes	No
202	1256919	poorest		1.25692	Institution	0-3	2019	35-49	Chirstian	≥7	25-64	18-24	currently_married			≤4		4-6				No
466	1681806	poorest	big problem	1.68181	Home	0-3	2016	25-34	Chirstian	≥7	25-64	<18	currently_married	Not_working	Not_working	≥5		4-6	25-64	No	No	No
166	33467	poorest		0.033467	Home	≥4	2019	15-24	Chirstian	5-6	≤24	<18	currently_married			≤4		≤3				Yes
218	34505	poorest		0.034505	Home	≥4	2019	25-34	Chirstian	≥7	25-64	18-24	currently_married			≥5		4-6				No
182	1965642	poorest	big problem	1.96564	Home	0-3	2016	35-49	Chirstian	≥7	25-64	18-24	currently_married	working	working	≤4		4-6	25-64	Yes	No	No
138	48222	poorest	not a big problem	0.048222	Home	0-3	2011	35-49	Muslim	5-6	25-64	≥25	currently_married	working	working	≤4	No_education	4-6	25-64	Yes	Yes	No
37	70855	poorest	big problem	0.070855	Home	0-3	2016	25-34	Muslim	≥7	25-64	18-24	currently_married		Not_working	≥5		4-6	25-64	Yes	No	No
433	137479	poorest	big problem	0.137479	Home	≥4	2016	25-34	Muslim	≥7	25-64	18-24	currently_married	working	Not_working	≤4		4-6	25-64	Yes	No	Yes
638	684593	poorest	not a big problem	0.684593	Home	0-3	2011	25-34	Chirstian	5-6	25-64	<18	currently_married	working	working	≥5	primary	≤3	25-64	Yes	Yes	No
296	1948019	poorest	not a big problem	1.94802	Institution	≥4	2016	25-34	Chirstian	5-6	25-64	<18	currently_married		working	≤4		4-6		Yes	No	Yes
46	131950	poorest		0.13195	Institution	≥4	2019	25-34	Muslim	≥7	25-64	<18	currently_married			≤4		≥7				Yes
299	48267	poorest		0.048267	Institution	0-3	2019	35-49	Muslim	≥7	25-64	18-24	currently_married			≤4		4-6				No
146	349137	poorest		0.349137	Institution	≥4	2019	25-34	Muslim	5-6	25-64	18-24	currently_married			≤4		≤3				Yes
583	551954	poorest	big problem	0.551954	Home	0-3	2016	25-34	Chirstian	5-6	25-64	18-24	currently_married	working	working	≤4		≤3	25-64	No	No	No
569	138820	poorest	not a big problem	0.13882	Institution	0-3	2016	25-34	Muslim	1-4	25-64	18-24	currently_married	working	working	≤4		≤3	25-64	No	No	No
29	161716	poorest		0.161716	Institution	≥4	2019	35-49	Muslim	≥7	25-64	≥25	currently_married			≤4		≥7				Yes
312	2106929	poorest	not a big problem	2.10693	Institution	≥4	2016	25-34	Chirstian	5-6	25-64	<18	currently_married	working	Not_working	≤4		≥7	25-64	Yes	Yes	Yes
367	359625	poorest	not a big problem	0.359625	Home	0-3	2016	15-24	Muslim	1-4	25-64	<18	currently_married	working	Not_working	≤4		≤3	25-64	Yes	No	No
7	633933	poorest		0.633933	Home	0-3	2019	35-49	Chirstian	≥7	25-64	18-24	currently_married			≤4		4-6				No
60	1801428	poorest		1.80143	Home	0-3	2019	35-49	Chirstian	≥7	25-64	18-24	currently_married			≤4		4-6				No
491	288518	poorest	big problem	0.288518	Institution	0-3	2016	25-34	Muslim	≥7	25-64	<18	currently_married	working	Not_working	≥5		4-6	25-64	No	No	No
219	48316	poorest	not a big problem	0.048316	Home	≥4	2016	35-49	Chirstian	≥7	25-64	<18	currently_married	working	working	≤4		≥7	25-64	No	No	Yes
331	1945695	poorest	not a big problem	1.9457	Home	≥4	2016	25-34	Chirstian	≥7	25-64	<18	currently_married	working	Not_working	≥5		4-6	25-64	Yes	No	No
41	152898	poorest		0.152898	Home	≥4	2019	25-34	Muslim	≥7	25-64	<18	currently_married			≤4		≥7				Yes
545	1120657	poorest	big problem	1.12066	Home	0-3	2016	35-49	Chirstian	≥7	25-64	18-24	currently_married	working	Not_working	≥5		≥7	25-64	Yes	No	No
123	1485476	poorest		1.48548	Institution	≥4	2019	25-34	Muslim	≥7	25-64	18-24	currently_married			≥5		≥7				No
322	590496	poorest	big problem	0.590496	Home	0-3	2011	35-49	Chirstian	1-4	25-64	18-24	currently_married	working	Not_working	≥5	No_education	4-6	25-64	Yes	No	No
159	106701	poorest		0.106701	Home	0-3	2019	15-24	Muslim	≥7	25-64	18-24	currently_married			≤4		≤3				No
124	655368	poorest		0.655368	Home	0-3	2019	25-34	Muslim	1-4	25-64	<18	currently_married			≤4		4-6				No
80	28517	poorest	big problem	0.028517	Home	0-3	2011	25-34	Muslim	≥7	25-64	<18	currently_married	working	Not_working	≥5	No_education	4-6	25-64	Yes	No	No
463	129612	poorest	not a big problem	0.129612	Home	0-3	2011	25-34	Muslim	1-4	25-64	18-24	currently_married	working	working	≥5	No_education	4-6	25-64	Yes	No	No
260	464690	poorest	big problem	0.46469	Home	≥4	2011	35-49	Chirstian	5-6	25-64	≥25	currently_married	working	working	≤4	No_education	4-6	25-64	Yes	Yes	Yes
220	28140	poorest		0.02814	Institution	0-3	2019	35-49	Chirstian	≥7	25-64	<18	currently_married			≥5		≥7				No
303	85282	poorest		0.085282	Home	0-3	2019	35-49	Muslim	5-6	25-64	18-24	currently_married			≥5		4-6				No
120	2571755	poorest		2.57175	Home	0-3	2019	25-34	Chirstian	5-6	25-64	18-24	currently_married			≥5		4-6				No
371	58905	poorest	not a big problem	0.058905	Home	≥4	2016	35-49	Chirstian	1-4	≤24	18-24	currently_married		working	≤4		4-6	25-64	Yes	No	Yes
142	526243	poorest		0.526243	Home	0-3	2019	25-34	Muslim	≥7	25-64	18-24	currently_married			≥5		4-6				No
413	539561	poorest	not a big problem	0.539561	Institution	≥4	2016	25-34	Chirstian	5-6	25-64	18-24	currently_married	working	working	≤4		4-6	25-64	Yes	No	Yes
207	2178970	poorest	big problem	2.17897	Home	0-3	2016	25-34	Chirstian	5-6	25-64	18-24	currently_married	working	working	≥5		≤3	25-64	Yes	No	No
214	25341	poorest		0.025341	Institution	≥4	2019	35-49	Chirstian	5-6	25-64	<18	curently_unmarried			≤4		4-6				Yes
241	88137	poorest	not a big problem	0.088137	Home	0-3	2016	25-34	Muslim	5-6	25-64	18-24	currently_married	Not_working	Not_working	≤4		4-6	25-64	Yes	Yes	No
41	1737402	poorest	big problem	1.7374	Home	≥4	2016	35-49	Chirstian	1-4	25-64	≥25	curently_unmarried		Not_working	≥5		≤3		Yes	No	No
226	569722	poorest	not a big problem	0.569722	Home	0-3	2011	25-34	Chirstian	1-4	25-64	18-24	currently_married	working	working	≥5	No_education	≤3	25-64	Yes	Yes	No
447	6691	poorest	big problem	0.006691	Home	0-3	2011	35-49	Chirstian	≥7	25-64	18-24	currently_married	working	Not_working	≤4	primary	4-6	25-64	Yes	Yes	No
379	30394	poorest	big problem	0.030394	Institution	≥4	2011	15-24	Chirstian	≥7	25-64	<18	curently_unmarried		Not_working	≤4		≤3		Yes	Yes	Yes
251	243082	poorest	big problem	0.243082	Home	0-3	2011	25-34	Muslim	≥7	25-64	<18	currently_married	working	Not_working	≤4	primary	4-6	25-64	Yes	No	No
214	893440	poorest	not a big problem	0.89344	Home	0-3	2016	25-34	Muslim	≥7	25-64	<18	currently_married	Not_working	Not_working	≤4		≥7	25-64	No	No	No
363	146723	poorest	big problem	0.146723	Institution	0-3	2016	35-49	Muslim	≥7	25-64	18-24	currently_married	working	working	≤4		4-6	25-64	Yes	Yes	No
134	510915	poorest		0.510915	Institution	0-3	2019	35-49	Muslim	≥7	25-64	18-24	currently_married			≥5		≥7				No
6	166429	poorest	not a big problem	0.166429	Home	0-3	2016	15-24	Muslim	1-4	25-64	<18	currently_married	working	working	≥5		≤3	25-64	No	No	No
484	192455	poorest	big problem	0.192455	Home	0-3	2016	15-24	Muslim	1-4	≤24	18-24	currently_married	working	working	≤4		≤3	25-64	Yes	No	No
583	551954	poorest	not a big problem	0.551954	Institution	≥4	2016	15-24	Chirstian	≥7	25-64	<18	currently_married		Not_working	≥5		≤3		No	Yes	No
39	26589	poorest	big problem	0.026589	Home	0-3	2016	25-34	Muslim	5-6	25-64	18-24	currently_married	working	Not_working	≥5		4-6	25-64	Yes	No	No
530	997442	poorest	not a big problem	0.997442	Home	≥4	2016	35-49	Muslim	≥7	25-64	18-24	currently_married	Not_working	working	≥5		≥7	25-64	Yes	No	No
169	75121	poorest		0.075121	Institution	0-3	2019	15-24	Chirstian	1-4	≤24	<18	currently_married			≥5		≤3				No
355	693804	poorest	not a big problem	0.693804	Home	≥4	2016	35-49	Chirstian	5-6	25-64	18-24	currently_married	working	working	≥5		4-6	25-64	Yes	No	No
334	122545	poorest	big problem	0.122545	Home	0-3	2016	35-49	Muslim	≥7	25-64	<18	currently_married	working	Not_working	≤4		≥7	25-64	Yes	No	No
255	572379	poorest	big problem	0.572379	Home	0-3	2016	25-34	Chirstian	5-6	25-64	<18	currently_married	working	working	≥5		4-6	25-64	Yes	No	No
497	137178	poorest	big problem	0.137178	Home	0-3	2011	35-49	Muslim	≥7	25-64	18-24	currently_married	working	Not_working	≥5	No_education	≥7	25-64	Yes	Yes	No
604	657474	poorest	big problem	0.657474	Home	≥4	2016	25-34	Chirstian	5-6	25-64	<18	currently_married	working	working	≥5		4-6	25-64	Yes	No	No
37	120172	poorest		0.120172	Home	≥4	2019	25-34	Muslim	≥7	≥65	<18	currently_married			≤4		≤3				Yes
484	192455	poorest	not a big problem	0.192455	Home	0-3	2016	15-24	Muslim	1-4	≤24	<18	currently_married	working	Not_working	≥5		≤3	25-64	Yes	No	No
209	163610	poorest	big problem	0.16361	Home	≥4	2016	15-24	Muslim	1-4	≤24	<18	currently_married	Not_working	working	≤4		≤3	25-64	Yes	No	Yes
228	26666	poorest		0.026666	Home	≥4	2019	15-24	Chirstian	5-6	25-64	<18	currently_married			≤4		≤3				Yes
170	115726	poorest		0.115726	Home	≥4	2019	25-34	Muslim	≥7	25-64	18-24	currently_married			≥5		4-6				No
96	333797	poorest	big problem	0.333797	Home	0-3	2016	15-24	Muslim	5-6	25-64	<18	currently_married		Not_working	≥5		≤3	25-64	Yes	No	No
219	33339	poorest		0.033339	Institution	≥4	2019	25-34	Chirstian	1-4	25-64	18-24	currently_married			≤4		≤3				Yes
530	997442	poorest	not a big problem	0.997442	Home	0-3	2016	25-34	Muslim	≥7	25-64	<18	currently_married	working	Not_working	≥5		≥7	25-64	Yes	No	No
113	3171329	poorest		3.17133	Home	0-3	2019	35-49		≥7	25-64	<18	currently_married			≤4		≥7				No
21	172204	poorest	big problem	0.172204	Home	0-3	2011	15-24	Muslim	5-6	25-64	<18	currently_married	working	Not_working	≥5	primary	4-6	25-64	Yes	No	No
506	3603921	poorest	big problem	3.60392	Home	≥4	2016	25-34	Muslim	5-6	25-64	18-24	currently_married	working	Not_working	≤4		≤3	25-64	Yes	No	Yes
359	186535	poorest	not a big problem	0.186535	Home	0-3	2011	15-24	Muslim	1-4	25-64	<18	currently_married	working	Not_working	≤4	primary	≤3	25-64	Yes	No	No
214	25341	poorest		0.025341	Institution	0-3	2019	15-24	Chirstian	5-6	25-64	<18	currently_married			≥5		≤3				No
92	282490	poorest	not a big problem	0.28249	Home	0-3	2016	15-24	Muslim	1-4	25-64	18-24	currently_married	Not_working	Not_working	≤4		≤3	25-64	No	No	No
568	423125	poorest	big problem	0.423125	Home	0-3	2016	25-34	Muslim	≥7	25-64	<18	currently_married	working	working	≥5		4-6	25-64	Yes	No	No
322	3120269	poorest	not a big problem	3.12027	Home	0-3	2016	25-34	Chirstian	1-4	25-64	18-24	currently_married	working	Not_working	≥5		≤3	25-64	No	Yes	No
146	190030	poorest	big problem	0.19003	Home	0-3	2016	25-34	Muslim	≥7	≥65	18-24	currently_married	working	Not_working	≥5		≥7	≥65	No	No	No
622	48339	poorest	not a big problem	0.048339	Institution	≥4	2016	25-34	Muslim	5-6	25-64	18-24	currently_married	working	working	≤4		≤3	25-64	No	No	Yes
258	826654	poorest	big problem	0.826654	Institution	≥4	2016	35-49	Chirstian	≥7	25-64	<18	currently_married	working	working	≥5		≥7	25-64	Yes	Yes	No
9	652857	poorest		0.652857	Home	≥4	2019	15-24	Chirstian	1-4	25-64	<18	currently_married			≤4		≤3				Yes
296	39708	poorest	big problem	0.039708	Home	0-3	2011	25-34	Muslim	5-6	25-64	<18	currently_married	working	Not_working	≥5	No_education	4-6	25-64	Yes	Yes	No
601	4987751	poorest	big problem	4.98775	Home	0-3	2016	25-34		≥7	25-64	<18	currently_married	working	Not_working	≤4		≥7	25-64	Yes	Yes	No
161	149906	poorest	big problem	0.149906	Home	≥4	2016	25-34	Chirstian	5-6	25-64	<18	currently_married	working	working	≤4		4-6	25-64	No	No	Yes
105	27890	poorest	big problem	0.02789	Institution	≥4	2016	15-24	Chirstian	≥7	25-64	18-24	currently_married	Not_working	Not_working	≤4		≤3	25-64	Yes	No	Yes
297	3052387	poorest	big problem	3.05239	Home	0-3	2011	15-24	Muslim	5-6	≥65	18-24	currently_married	working	working	≥5	No_education	≤3	25-64	No	Yes	No
425	2315583	poorest	big problem	2.31558	Home	0-3	2016	35-49	Chirstian	≥7	25-64	<18	currently_married	working	Not_working	≥5		≥7	25-64	Yes	Yes	No
341	614167	poorest	big problem	0.614167	Institution	≥4	2016	35-49	Chirstian	5-6	≥65	18-24	currently_married	working	working	≤4		4-6	≥65	Yes	Yes	Yes
551	662472	poorest	big problem	0.662472	Home	≥4	2016	25-34	Chirstian	1-4	25-64	<18	currently_married	working	working	≤4		4-6	25-64	Yes	Yes	Yes
131	3079487	poorest	big problem	3.07949	Home	≥4	2016	25-34	Chirstian	1-4	25-64	18-24	currently_married	working	working	≥5		≤3	25-64	Yes	No	No
131	608454	poorest		0.608454	Institution	0-3	2019	35-49	Muslim	≥7	25-64	18-24	currently_married			≤4		≥7				No
82	194855	poorest	not a big problem	0.194855	Institution	≥4	2016	25-34	Muslim	≥7	25-64	<18	currently_married	working	Not_working	≤4		4-6	25-64	No	No	Yes
21	172204	poorest	big problem	0.172204	Home	0-3	2011	25-34	Muslim	≥7	25-64	<18	currently_married	working	working	≥5	No_education	≥7	25-64	Yes	No	No
638	684593	poorest	not a big problem	0.684593	Home	0-3	2011	35-49	Chirstian	≥7	25-64	18-24	currently_married	working	working	≥5	primary	4-6	25-64	Yes	No	No
41	152898	poorest		0.152898	Home	0-3	2019	25-34	Muslim	5-6	25-64	18-24	currently_married			≥5		4-6				No
450	97383	poorest	big problem	0.097383	Institution	0-3	2011	25-34	Muslim	5-6	25-64	18-24	currently_married	working	Not_working	≤4	secondary	≤3	25-64	Yes	No	No
622	131692	poorest	big problem	0.131692	Home	0-3	2011	35-49	Chirstian	1-4	≥65	<18	currently_married	working	working	≤4	No_education	≥7	≥65	Yes	No	No
192	157307	poorest	not a big problem	0.157307	Home	≥4	2016	25-34	Muslim	≥7	25-64	<18	currently_married	working	Not_working	≤4		4-6	25-64	No	No	Yes
350	2027508	poorest	not a big problem	2.02751	Institution	≥4	2016	15-24	Chirstian	1-4	25-64	18-24	currently_married	working	working	≤4		≤3	25-64	Yes	No	Yes
445	1809233	poorest	big problem	1.80923	Institution	≥4	2016	25-34	Chirstian	1-4	25-64	≥25	currently_married	working	working	≤4		≤3	25-64	No	Yes	Yes
35	1816167	poorest	not a big problem	1.81617	Home	0-3	2011	25-34	Chirstian	≥7	25-64	18-24	currently_married	working	Not_working	≤4	No_education	4-6	25-64	Yes	No	No
105	2985752	poorest		2.98575	Home	≥4	2019	35-49	Muslim	5-6	25-64	≥25	currently_married			≤4		4-6				Yes
18	697118	poorest		0.697118	Home	≥4	2019	15-24	Chirstian	1-4	25-64	18-24	currently_married			≤4		≤3				Yes
35	1816167	poorest	big problem	1.81617	Home	0-3	2011	15-24	Chirstian	1-4	25-64	<18	currently_married	working	Not_working	≥5	No_education	≤3	25-64	Yes	No	No
575	803805	poorest	not a big problem	0.803805	Institution	≥4	2016	25-34	Chirstian	5-6	25-64	18-24	currently_married	working	working	≥5		≤3	25-64	Yes	No	No
323	136151	poorest	not a big problem	0.136151	Home	0-3	2016	15-24	Muslim	5-6	≤24	18-24	currently_married	working	Not_working	≥5		≤3	25-64	Yes	No	No
5	348322	poorest	big problem	0.348322	Home	0-3	2011	35-49	Muslim	≥7	25-64	18-24	currently_married	working	Not_working	≥5	primary	≥7	25-64	Yes	No	No
314	75686	poorest	not a big problem	0.075686	Institution	0-3	2011	25-34	Muslim	5-6	≥65	18-24	currently_married	working	Not_working	≤4	primary	≤3	25-64	No	No	No
337	2130997	poorest	not a big problem	2.131	Home	0-3	2016	35-49	Chirstian	≥7	≥65	18-24	currently_married	working	Not_working	≥5		4-6	≥65	Yes	No	No
156	559356	poorest	not a big problem	0.559356	Institution	0-3	2016	25-34	Chirstian	≥7	25-64	18-24	currently_married	working	working	≥5		≥7	25-64	Yes	No	No
36	123218	poorest		0.123218	Institution	≥4	2019	25-34	Muslim	1-4	25-64	18-24	currently_married			≤4		≤3				Yes
131	448757	poorest	big problem	0.448757	Home	0-3	2011	25-34	Chirstian	1-4	25-64	≥25	currently_married	working	Not_working	≥5	primary	≤3	25-64	Yes	No	No
636	602949	poorest	not a big problem	0.602949	Institution	≥4	2011	25-34	Chirstian	5-6	≥65	≥25	curently_unmarried		Not_working	≤4		≤3		No	Yes	Yes
131	448757	poorest	big problem	0.448757	Institution	≥4	2011	15-24	Chirstian	≥7	25-64	18-24	currently_married	working	Not_working	≤4	secondary	≤3	25-64	Yes	Yes	Yes
63	20099	poorest	big problem	0.020099	Home	0-3	2011	35-49	Chirstian	≥7	25-64	≥25	currently_married	Not_working	Not_working	≥5	No_education	≥7	25-64	Yes	No	No
492	520739	poorest	not a big problem	0.520739	Home	0-3	2016	35-49	Muslim	≥7	25-64	18-24	currently_married	working	working	≤4		≥7	25-64	No	No	No
420	1815840	poorest	big problem	1.81584	Institution	≥4	2016	25-34	Muslim	5-6	25-64	<18	currently_married	Not_working	Not_working	≥5		4-6	25-64	Yes	No	No
303	85282	poorest		0.085282	Home	0-3	2019	15-24	Muslim	1-4	25-64	<18	currently_married			≥5		≤3				No
45	133828	poorest		0.133828	Home	0-3	2019	25-34	Muslim	5-6	25-64	<18	currently_married			≤4		4-6				No
39	115779	poorest		0.115779	Home	0-3	2019	35-49	Muslim	≥7	25-64	<18	currently_married			≥5		≥7				No
362	193953	poorest	not a big problem	0.193953	Institution	≥4	2016	15-24	Muslim	1-4	≤24	<18	currently_married	working	Not_working	≥5		≤3	≤24	Yes	Yes	No
180	576152	poorest	big problem	0.576152	Home	0-3	2011	25-34	Chirstian	1-4	25-64	18-24	currently_married	working	working	≥5	primary	≤3	25-64	Yes	Yes	No
612	678409	poorest	big problem	0.678409	Institution	≥4	2016	25-34	Chirstian	5-6	25-64	<18	curently_unmarried		Not_working	≤4		4-6		Yes	No	Yes
199	1807008	poorest	big problem	1.80701	Home	≥4	2016	25-34	Chirstian	5-6	25-64	<18	currently_married	working	Not_working	≥5		≤3	25-64	Yes	No	No
60	263017	poorest	big problem	0.263017	Institution	0-3	2011	35-49	Muslim	5-6	25-64	18-24	currently_married	working	Not_working	≤4	No_education	4-6	25-64	Yes	No	No
592	26264	poorest	big problem	0.026264	Home	≥4	2016	35-49	Chirstian	5-6	25-64	18-24	currently_married	working	working	≤4		4-6	25-64	Yes	No	Yes
104	2953727	poorest		2.95373	Institution	0-3	2019	15-24	Muslim	5-6	25-64	<18	currently_married			≤4		4-6				No
551	662472	poorest	big problem	0.662472	Home	0-3	2016	35-49	Chirstian	≥7	25-64	<18	currently_married	working	Not_working	≥5		≥7	25-64	Yes	No	No
199	1807008	poorest	big problem	1.80701	Home	≥4	2016	25-34	Chirstian	1-4	25-64	≥25	currently_married	working	Not_working	≥5		≤3	25-64	No	No	No
48	31687	poorest		0.031687	Institution	≥4	2019	15-24	Muslim	1-4	≤24	<18	currently_married			≤4		≤3				Yes
180	2032586	poorest	big problem	2.03259	Home	≥4	2016	15-24	Chirstian	1-4	≤24	18-24	currently_married	working	Not_working	≥5		≤3	25-64	Yes	No	No
199	1807008	poorest	big problem	1.80701	Home	0-3	2016	15-24	Chirstian	1-4	25-64	<18	currently_married	working	Not_working	≥5		≤3	25-64	Yes	No	No
62	84336	poorest	big problem	0.084336	Home	0-3	2011	25-34	Muslim	5-6	≤24	18-24	curently_unmarried	working	Not_working	≤4	No_education	4-6			No	No
263	116266	poorest	big problem	0.116266	Home	≥4	2016	15-24	Muslim	≥7	≤24	18-24	currently_married	working	Not_working	≥5		≤3	25-64	Yes	No	No
295	558489	poorest	big problem	0.558489	Home	0-3	2011	35-49	Muslim	≥7	25-64	18-24	currently_married	working	working	≤4	No_education	≥7	25-64	No	No	No
412	1608683	poorest	big problem	1.60868	Home	0-3	2011	35-49	Chirstian	≥7	25-64	<18	currently_married	working	working	≥5	primary	≥7	25-64	Yes	No	No
585	1861011	poorest	not a big problem	1.86101	Home	0-3	2011	35-49	Chirstian	5-6	25-64	18-24	currently_married	working	working	≤4	No_education	≤3	25-64	Yes	Yes	No
409	1432107	poorest	not a big problem	1.43211	Home	0-3	2011	25-34	Chirstian	5-6	25-64	18-24	currently_married	working	working	≥5	primary	4-6	25-64	Yes	No	No
35	140990	poorest		0.14099	Home	0-3	2019	35-49	Muslim	≥7	25-64	<18	currently_married			≥5		4-6				No
130	441234	poorest		0.441234	Home	0-3	2019	15-24	Muslim	≥7	25-64	18-24	currently_married			≤4		≤3				No
174	1976807	poorest	big problem	1.97681	Home	0-3	2011	25-34	Chirstian	5-6	25-64	<18	currently_married	working	working	≥5	No_education	4-6	25-64	No	Yes	No
528	420029	poorest	not a big problem	0.420029	Home	0-3	2016	25-34	Chirstian	5-6	25-64	<18	currently_married	working	working	≥5		4-6	25-64	Yes	No	No
110	32939	poorest	not a big problem	0.032939	Institution	≥4	2011	25-34	Muslim	5-6	25-64	18-24	currently_married	working	Not_working	≤4	secondary	4-6		Yes	Yes	Yes
126	543490	poorest		0.54349	Home	0-3	2019	15-24	Muslim	5-6	25-64	<18	currently_married			≤4		≤3				No
377	194199	poorest	big problem	0.194199	Home	0-3	2016	15-24	Muslim	1-4	25-64	<18	currently_married	working	Not_working	≥5		≤3	25-64	Yes	Yes	No
102	58475	poorest	not a big problem	0.058475	Home	0-3	2016	15-24	Muslim	1-4	≤24	<18	currently_married	working	working	≤4		≤3	25-64	Yes	Yes	No
528	420029	poorest	big problem	0.420029	Home	0-3	2016	35-49	Chirstian	≥7	25-64	<18	currently_married	working	Not_working	≥5		≥7	25-64	Yes	No	No
636	602949	poorest	not a big problem	0.602949	Home	≥4	2011	35-49	Chirstian	≥7	25-64	<18	currently_married	working	working	≥5	primary	≥7	25-64	No	No	No
146	349137	poorest		0.349137	Institution	≥4	2019	35-49	Muslim	5-6	25-64	<18	currently_married			≤4		≥7				Yes
187	1748995	poorest		1.74899	Home	0-3	2019	25-34	Chirstian	≥7	25-64	18-24	currently_married			≥5		4-6				No
9	652857	poorest		0.652857	Home	0-3	2019	35-49	Chirstian	≥7	25-64	18-24	currently_married			≥5		4-6				No
301	54500	poorest		0.0545	Home	≥4	2019	25-34	Muslim	5-6	25-64	18-24	currently_married			≤4		4-6				Yes
12	674439	poorest		0.674439	Institution	≥4	2019	15-24	Chirstian	≥7	≥65	18-24	currently_married			≤4		≤3				Yes
27	279249	poorest		0.279249	Institution	≥4	2019	25-34	Muslim	≥7	25-64	18-24	currently_married			≤4		4-6				Yes
169	75121	poorest		0.075121	Home	≥4	2019	35-49	Chirstian	≥7	25-64	18-24	currently_married			≥5		≥7				No
558	1306423	poorest	big problem	1.30642	Home	0-3	2011	15-24	Chirstian	1-4	25-64	18-24	currently_married	working	working	≥5	No_education	≤3	25-64	Yes	Yes	No
335	127425	poorest	not a big problem	0.127425	Home	0-3	2016	25-34	Muslim	5-6	25-64	<18	currently_married	working	working	≥5		4-6	25-64	Yes	No	No
565	1939098	poorest	not a big problem	1.9391	Home	0-3	2016	35-49	Chirstian	≥7	25-64	18-24	currently_married	working	Not_working	≥5		≥7	25-64	Yes	No	No
36	123218	poorest		0.123218	Institution	≥4	2019	25-34	Muslim	5-6	25-64	<18	currently_married			≤4		4-6				Yes
214	893440	poorest	not a big problem	0.89344	Home	0-3	2016	25-34	Muslim	5-6	25-64	<18	currently_married	Not_working	Not_working	≤4		4-6	25-64	No	No	No
93	4200809	poorest		4.20081	Institution	0-3	2019	25-34	Chirstian	1-4	25-64	18-24	currently_married			≤4		≤3				No
219	33339	poorest		0.033339	Home	0-3	2019	25-34	Chirstian	≥7	25-64	<18	currently_married			≤4		4-6				No
155	132367	poorest		0.132367	Institution	≥4	2019	35-49	Muslim	≥7	25-64	18-24	currently_married			≤4		≥7				Yes
445	1809233	poorest	big problem	1.80923	Home	0-3	2016	15-24	Chirstian	5-6	≥65	<18	currently_married	working	working	≤4		≤3	≤24	No	Yes	No
331	1945695	poorest	big problem	1.9457	Home	≥4	2016	25-34	Chirstian	≥7	25-64	<18	currently_married	working	Not_working	≤4		4-6	25-64	Yes	No	Yes
556	415363	poorest	big problem	0.415363	Home	0-3	2016	35-49	Muslim	5-6	25-64	18-24	currently_married			≥5		4-6	25-64	Yes	No	No
152	2410545	poorest	big problem	2.41055	Home	≥4	2016	25-34	Chirstian	≥7	25-64	18-24	currently_married	working	working	≤4		4-6	25-64	Yes	No	Yes
346	19354	poorest	not a big problem	0.019354	Home	0-3	2016	15-24	Chirstian	1-4	≤24	<18	currently_married	working	Not_working	≤4		≤3	25-64	Yes	No	No
43	129983	poorest		0.129983	Home	≥4	2019	25-34	Muslim	5-6	25-64	18-24	currently_married			≥5		≤3				No
37	120172	poorest		0.120172	Home	≥4	2019	25-34	Muslim	≥7	25-64	<18	currently_married			≤4		≥7				Yes
462	649666	poorest	not a big problem	0.649666	Home	0-3	2011	15-24	Chirstian	1-4	25-64	18-24	currently_married	working	Not_working	≥5	primary	≤3	25-64	Yes	No	No
156	559356	poorest	big problem	0.559356	Institution	0-3	2016	15-24	Chirstian	1-4	25-64	18-24	currently_married	working	working	≥5		≤3	25-64	Yes	No	No
233	50075	poorest	big problem	0.050075	Home	0-3	2016	25-34	Chirstian	5-6	25-64	18-24	currently_married	working	working	≤4		≤3	25-64	Yes	No	No
494	3009365	poorest	big problem	3.00937	Home	0-3	2016	25-34	Chirstian	≥7	25-64	<18	currently_married	working	Not_working	≥5		4-6	25-64	No	Yes	No
172	102411	poorest	big problem	0.102411	Home	0-3	2016	35-49	Muslim	5-6	25-64	18-24	currently_married		Not_working	≥5		4-6	25-64	Yes	No	No
192	157307	poorest	not a big problem	0.157307	Home	≥4	2016	15-24	Muslim	1-4	25-64	18-24	currently_married	working	Not_working	≤4		≤3	25-64	Yes	No	Yes
544	26157	poorest	big problem	0.026157	Home	0-3	2016	25-34	Muslim	≥7	25-64	18-24	currently_married	working	Not_working	≥5		4-6	25-64	Yes	No	No
206	123971	poorest		0.123971	Institution	0-3	2019	25-34	Chirstian	5-6	25-64	<18	currently_married			≤4		4-6				No
473	2223849	poorest	big problem	2.22385	Home	0-3	2011	25-34	Chirstian	1-4	25-64	18-24	curently_unmarried	working	working	≤4	No_education	≤3		No	No	No
602	218504	poorest	big problem	0.218504	Home	0-3	2016	25-34	Chirstian	1-4	25-64	18-24	currently_married		working	≥5		≤3		No	No	No
118	2900354	poorest		2.90035	Home	0-3	2019	25-34	Chirstian	1-4	25-64	18-24	currently_married			≤4		≤3				No
430	710094	poorest	big problem	0.710094	Institution	≥4	2016	15-24	Chirstian	1-4	25-64	18-24	currently_married	working	working	≤4		≤3	25-64	Yes	Yes	Yes
364	73432	poorest	big problem	0.073432	Institution	0-3	2016	35-49	Chirstian	5-6	25-64	<18	currently_married	working	Not_working	≤4		4-6	25-64	No	No	No
47	52191	poorest		0.052191	Home	0-3	2019	35-49	Muslim	≥7	25-64	<18	currently_married			≤4		≥7				No
156	91862	poorest		0.091862	Institution	0-3	2019	35-49	Muslim	≥7	25-64	18-24	currently_married			≥5		≥7				No
166	124937	poorest	big problem	0.124937	Home	≥4	2016	25-34	Muslim	≥7	25-64	<18	currently_married	working	Not_working	≥5		4-6	25-64	Yes	No	No
488	66556	poorest	big problem	0.066556	Home	≥4	2016	25-34	Muslim	5-6	25-64	18-24	currently_married		Not_working	≤4		4-6	25-64		No	Yes
216	908728	poorest	not a big problem	0.908728	Home	0-3	2016	15-24	Chirstian	1-4	≤24	18-24	currently_married	working	Not_working	≥5		≤3	25-64	Yes	No	No
220	28140	poorest		0.02814	Institution	0-3	2019	25-34	Chirstian	1-4	25-64	≥25	currently_married			≤4		≤3				No
411	293340	poorest	big problem	0.29334	Home	0-3	2011	25-34	Chirstian	5-6	25-64	<18	currently_married	working	working	≥5	primary	4-6	25-64	Yes	No	No
169	75121	poorest		0.075121	Home	0-3	2019	15-24	Chirstian	1-4	≤24	18-24	currently_married			≤4		≤3				No
596	164504	poorest	big problem	0.164504	Home	≥4	2016	25-34	Muslim	≥7	25-64	18-24	currently_married	working	Not_working	≥5		4-6	25-64	Yes	No	No
345	47458	poorest	big problem	0.047458	Home	≥4	2011	15-24	Muslim	1-4	25-64	18-24	currently_married	working	working	≤4	primary	≤3	25-64		No	Yes
620	32634	poorest	big problem	0.032634	Home	0-3	2016	15-24	Muslim	1-4	≤24	18-24	currently_married	working	Not_working	≤4		≤3	≤24	Yes	No	No
78	645477	poorest	big problem	0.645477	Institution	0-3	2016	35-49	Chirstian	5-6	25-64	18-24	currently_married	working	Not_working	≥5		≥7	25-64	No	No	No
27	990981	poorest	big problem	0.990981	Home	≥4	2011	35-49	Muslim	5-6	≥65	18-24	currently_married	working	working	≤4	No_education	4-6	≥65	Yes	No	Yes
610	2422890	poorest	big problem	2.42289	Home	≥4	2016	15-24	Muslim	1-4	25-64	18-24	currently_married	working	Not_working	≤4		≤3	25-64	Yes	No	Yes
191	53396	poorest	big problem	0.053396	Home	0-3	2016	25-34	Muslim	1-4	25-64	18-24	currently_married	Not_working	Not_working	≥5		≤3	25-64	Yes	No	No
144	516163	poorest		0.516163	Home	0-3	2019	25-34	Muslim	≥7	25-64	<18	currently_married			≥5		4-6				No
512	1322001	poorest	not a big problem	1.322	Institution	≥4	2016	25-34	Chirstian	≥7	25-64	≥25	curently_unmarried		working	≤4		≤3		No	No	Yes
78	2105435	poorest		2.10543	Institution	≥4	2019	35-49	Chirstian	≥7	25-64	18-24	currently_married			≤4		≥7				Yes
196	26930	poorest		0.02693	Home	0-3	2011	15-24	Chirstian	≥7	25-64	18-24	currently_married	working	Not_working	≥5	secondary	≤3	≤24	Yes	No	No
7	633933	poorest		0.633933	Institution	≥4	2019	15-24	Chirstian	1-4	25-64	<18	currently_married			≤4		≤3				Yes
6	652857	poorest		0.652857	Home	0-3	2019	25-34	Chirstian	5-6	25-64	<18	currently_married			≤4		4-6				No
10	2092998	poorest	not a big problem	2.093	Institution	≥4	2016	15-24	Muslim	1-4	25-64	18-24	currently_married	working	working	≤4		≤3	25-64	Yes	Yes	Yes
167	111669	poorest		0.111669	Institution	≥4	2019	35-49	Chirstian	≥7	25-64	18-24	currently_married			≤4		≥7				Yes
604	43289	poorest	big problem	0.043289	Home	≥4	2011	15-24	Muslim	5-6	≤24	18-24	curently_unmarried	Not_working	Not_working	≤4	primary	≤3		Yes	No	Yes
219	33339	poorest		0.033339	Home	0-3	2019	15-24	Chirstian	5-6	25-64	18-24	currently_married			≤4		≤3				No
177	592916	poorest	big problem	0.592916	Institution	0-3	2011	25-34	Chirstian	5-6	25-64	≥25	currently_married	working	working	≥5	No_education	≤3	25-64	Yes	No	No
441	95888	poorest	big problem	0.095888	Home	≥4	2016	25-34	Muslim	5-6	25-64	18-24	currently_married	working	Not_working	≤4		4-6	25-64	Yes	No	Yes
582	606558	poorest	not a big problem	0.606558	Institution	0-3	2011	25-34	Chirstian	5-6	25-64	18-24	currently_married	working	working	≥5	primary	≤3	25-64		Yes	No
401	12726	poorest	big problem	0.012726	Home	0-3	2011	25-34	Chirstian	≥7	25-64	18-24	currently_married	working	Not_working	≤4	primary	4-6	25-64	Yes	No	No
536	88678	poorest	not a big problem	0.088678	Institution	0-3	2011	25-34	Chirstian	5-6	25-64	18-24	currently_married	working	Not_working	≥5	higher	4-6	25-64	Yes	No	No
452	2855975	poorest	big problem	2.85597	Home	0-3	2016	15-24	Chirstian	5-6	25-64	<18	currently_married	working	Not_working	≤4		≤3	25-64	Yes	No	No
263	116266	poorest	big problem	0.116266	Home	0-3	2016	25-34	Muslim	≥7	25-64	<18	currently_married		Not_working	≥5		≥7	25-64	Yes	Yes	No
343	42551	poorest	big problem	0.042551	Institution	≥4	2016	35-49	Chirstian	≥7	≥65	18-24	currently_married	working	Not_working	≤4		≥7	25-64	Yes	No	Yes
37	70855	poorest	big problem	0.070855	Institution	≥4	2016	25-34	Muslim	5-6	25-64	18-24	currently_married	working	working	≤4		≤3	25-64	No	No	Yes
160	107156	poorest		0.107156	Home	≥4	2019	15-24	Muslim	5-6	25-64	<18	currently_married			≥5		≤3				No
299	135350	poorest	big problem	0.13535	Home	0-3	2011	35-49	Muslim	≥7	25-64	≥25	currently_married	working	Not_working	≥5	No_education	≥7	25-64	Yes	No	No
178	1488457	poorest		1.48846	Home	0-3	2019	25-34	Chirstian	1-4	25-64	18-24	currently_married			≥5		4-6				No
454	51196	poorest	big problem	0.051196	Institution	≥4	2016	15-24	Muslim	≥7	25-64	<18	currently_married		Not_working	≤4		4-6	25-64	Yes	No	Yes
37	120172	poorest		0.120172	Institution	≥4	2019	25-34	Muslim	≥7	25-64	<18	currently_married			≤4		≥7				Yes
301	247547	poorest	big problem	0.247547	Home	0-3	2016	35-49	Muslim	≥7	25-64	18-24	currently_married	working	Not_working	≥5		≥7	25-64	Yes	Yes	No
162	87770	poorest		0.08777	Home	≥4	2019	35-49	Chirstian	≥7	25-64	18-24	currently_married			≤4		≥7				Yes
297	3052387	poorest	big problem	3.05239	Home	≥4	2011	15-24	Muslim	1-4	25-64	18-24	currently_married	working	working	≤4	primary	≤3	25-64	No	No	Yes
636	627374	poorest	big problem	0.627374	Home	0-3	2016	35-49	Chirstian	≥7	25-64	<18	currently_married	working	Not_working	≥5		≥7	25-64	Yes	Yes	No
187	237510	poorest	not a big problem	0.23751	Institution	0-3	2016	15-24	Muslim	5-6	≤24	<18	currently_married	Not_working	Not_working	≥5		≤3	25-64	No	No	No
37	120172	poorest		0.120172	Home	≥4	2019	25-34	Muslim	5-6	25-64	18-24	currently_married			≤4		4-6				Yes
95	2951878	poorest		2.95188	Home	0-3	2019	25-34	Muslim	5-6	25-64	18-24	currently_married			≤4		4-6				No
306	172202	poorest	big problem	0.172202	Home	0-3	2011	25-34	Chirstian	≥7	25-64	18-24	currently_married	working	working	≥5	No_education	≥7	25-64	Yes	Yes	No
104	2953727	poorest		2.95373	Institution	≥4	2019	35-49	Muslim	≥7	25-64	<18	currently_married			≥5		≥7				No
166	124937	poorest	big problem	0.124937	Home	≥4	2016	25-34	Muslim	≥7	25-64	18-24	currently_married	working	Not_working	≤4		4-6	25-64	Yes	No	Yes
168	85154	poorest	not a big problem	0.085154	Institution	≥4	2016	25-34	Muslim	5-6	25-64	<18	currently_married	working	working	≤4		≤3	25-64	Yes	No	Yes
206	123971	poorest		0.123971	Institution	0-3	2019	25-34	Chirstian	≥7	25-64	18-24	curently_unmarried			≤4		≤3				No
576	3432214	poorest	big problem	3.43221	Home	0-3	2016	25-34	Chirstian	≥7	25-64	<18	currently_married	working	working	≤4		4-6	25-64	Yes	Yes	No
154	91907	poorest		0.091907	Institution	≥4	2019	35-49	Muslim	≥7	25-64	18-24	currently_married			≤4		≥7				Yes
295	558489	poorest	big problem	0.558489	Home	0-3	2011	15-24	Muslim	1-4	25-64	<18	currently_married	working	working	≥5	No_education	≤3	25-64	No	Yes	No
260	464690	poorest	big problem	0.46469	Home	0-3	2011	35-49	Chirstian	≥7	25-64	<18	currently_married	working	working	≤4	No_education	≥7	25-64	Yes	Yes	No
295	558489	poorest	big problem	0.558489	Home	0-3	2011	25-34	Muslim	≥7	25-64	≥25	currently_married	working	working	≥5	No_education	4-6	25-64	Yes	No	No
521	389571	poorest	big problem	0.389571	Home	0-3	2016	15-24	Muslim	1-4	≤24	<18	currently_married		Not_working	≤4		≤3	≤24	Yes	No	No
488	66556	poorest	big problem	0.066556	Home	≥4	2016	15-24	Muslim	5-6	25-64	18-24	currently_married	working	Not_working	≤4		≤3	25-64	Yes	No	Yes
463	129612	poorest	big problem	0.129612	Home	0-3	2011	25-34	Muslim	5-6	25-64	18-24	currently_married	Not_working	Not_working	≥5	primary	4-6	25-64	Yes	No	No
564	176585	poorest	not a big problem	0.176585	Institution	0-3	2016	25-34	Muslim	≥7	25-64	<18	currently_married	working	working	≥5		4-6	25-64	Yes	Yes	No
30	71959	poorest	big problem	0.071959	Institution	≥4	2016	15-24	Muslim	1-4	25-64	18-24	currently_married	working	Not_working	≤4		≤3	25-64	Yes	No	Yes
154	91907	poorest		0.091907	Institution	≥4	2019	35-49	Muslim	5-6	25-64	<18	currently_married			≤4		≥7				Yes
346	19354	poorest	big problem	0.019354	Institution	≥4	2016	15-24	Chirstian	≥7	25-64	18-24	currently_married	Not_working	Not_working	≤4		≤3	25-64	No	No	Yes
195	669079	poorest	big problem	0.669079	Home	0-3	2011	25-34	Chirstian	5-6	25-64	18-24	currently_married	working	working	≥5	No_education	≤3	25-64	Yes	Yes	No
497	137178	poorest	big problem	0.137178	Home	≥4	2011	35-49	Muslim	≥7	25-64	<18	currently_married	working	Not_working	≤4	No_education	4-6	25-64	Yes	Yes	Yes
412	1608683	poorest	big problem	1.60868	Home	0-3	2011	25-34	Chirstian	5-6	25-64	18-24	currently_married	working	working	≥5	No_education	4-6	25-64	Yes	No	No
234	1474271	poorest	big problem	1.47427	Home	0-3	2011	25-34	Chirstian	5-6	25-64	<18	currently_married	working	Not_working	≥5	primary	4-6	25-64	Yes	No	No
93	4200809	poorest		4.20081	Institution	0-3	2019	15-24	Chirstian	1-4	≤24	<18	currently_married			≤4		≤3				No
315	29437	poorest	big problem	0.029437	Home	0-3	2016	25-34	Chirstian	5-6	25-64	<18	currently_married	working	Not_working	≥5		4-6	25-64	Yes	No	No
262	2883839	poorest	not a big problem	2.88384	Institution	≥4	2011	15-24	Chirstian	1-4	25-64	<18	currently_married	working	working	≤4	No_education	4-6	25-64	Yes	Yes	Yes
50	58069	poorest		0.058069	Home	0-3	2019	15-24	Muslim	1-4	25-64	<18	currently_married			≥5		≤3				No
547	170933	poorest	big problem	0.170933	Home	0-3	2016	35-49	Muslim	5-6	25-64	<18	currently_married	working	Not_working	≥5		≥7	25-64	Yes	Yes	No
377	194199	poorest	not a big problem	0.194199	Home	0-3	2016	35-49	Muslim	5-6	25-64	18-24	currently_married	working	Not_working	≤4		≥7	25-64	Yes	No	No
138	290046	poorest	big problem	0.290046	Home	0-3	2016	15-24	Muslim	5-6	25-64	<18	currently_married	working	Not_working	≤4		≤3	25-64	No	No	No
40	123293	poorest		0.123293	Home	0-3	2019	25-34	Muslim	5-6	25-64	<18	currently_married			≥5		≤3				No
164	133360	poorest		0.13336	Home	0-3	2019	35-49	Chirstian	≥7	25-64	18-24	currently_married			≥5		≥7				No
484	192455	poorest	not a big problem	0.192455	Home	0-3	2016	15-24	Muslim	≥7	≤24	18-24	currently_married	working	Not_working	≥5		≤3	25-64	Yes	No	No
355	693804	poorest	big problem	0.693804	Home	≥4	2016	35-49	Chirstian	≥7	25-64	18-24	currently_married		working	≤4		4-6	25-64	No	No	Yes
300	56430	poorest		0.05643	Home	≥4	2019	25-34	Muslim	≥7	25-64	18-24	currently_married			≤4		4-6				Yes
596	164504	poorest	big problem	0.164504	Home	0-3	2016	15-24	Muslim	≥7	25-64	<18	currently_married	working	Not_working	≤4		4-6	25-64	Yes	Yes	No
156	559356	poorest	big problem	0.559356	Home	≥4	2016	35-49	Chirstian	≥7	25-64	18-24	currently_married	working	Not_working	≥5		≥7	25-64	No	No	No
435	13539	poorest	not a big problem	0.013539	Institution	0-3	2016	15-24	Chirstian	1-4	≤24	18-24	currently_married	Not_working	Not_working	≤4		≤3	25-64	No	No	No
182	1965642	poorest	big problem	1.96564	Home	≥4	2016	35-49	Chirstian	1-4	25-64	18-24	currently_married		working	≤4		≥7		Yes	No	Yes
594	76355	poorest	big problem	0.076355	Home	≥4	2016	35-49	Muslim	1-4	25-64	≥25	currently_married	working	Not_working	≤4		≤3	25-64	No	No	Yes
20	1688765	poorest	big problem	1.68877	Home	≥4	2016	25-34	Chirstian	1-4	25-64	18-24	curently_unmarried		working	≤4		≤3		Yes	No	Yes
187	237510	poorest	not a big problem	0.23751	Institution	0-3	2016	35-49	Muslim	5-6	25-64	<18	currently_married	working	Not_working	≥5		≥7	25-64	No	No	No
446	22155	poorest	big problem	0.022155	Home	0-3	2016	35-49	Chirstian	5-6	25-64	18-24	currently_married	working	Not_working	≤4		4-6	25-64	Yes	No	No
323	136151	poorest	not a big problem	0.136151	Home	0-3	2016	35-49	Muslim	≥7	25-64	18-24	currently_married	working	working	≤4		≥7	25-64	No	Yes	No
92	1756472	poorest		1.75647	Institution	0-3	2019	25-34	Chirstian	1-4	25-64	18-24	currently_married			≥5		≤3				No
425	2315583	poorest	big problem	2.31558	Home	≥4	2016	25-34	Chirstian	≥7	25-64	<18	currently_married	working	working	≤4		4-6	25-64	No	No	Yes
379	1223278	poorest	not a big problem	1.22328	Home	0-3	2016	25-34	Muslim	≥7	25-64	<18	currently_married	Not_working	Not_working	≥5		4-6	25-64	No	No	No
78	2105435	poorest		2.10543	Institution	0-3	2019	15-24	Chirstian	1-4	25-64	<18	currently_married			≤4		≤3				No
64	2725314	poorest		2.72531	Institution	0-3	2019	25-34	Muslim	5-6	25-64	<18	currently_married			≥5		4-6				No
537	1885880	poorest	big problem	1.88588	Home	0-3	2016	25-34	Chirstian	5-6	25-64	≥25	currently_married	working	Not_working	≥5		≤3	25-64	Yes	No	No
131	448757	poorest	big problem	0.448757	Home	0-3	2011	35-49	Chirstian	≥7	25-64	≥25	currently_married	working	working	≥5	primary	4-6	25-64	Yes	No	No
328	248129	poorest	big problem	0.248129	Institution	0-3	2016	35-49	Muslim	5-6	25-64	18-24	currently_married	Not_working	Not_working	≥5		4-6	25-64	No	No	No
299	48267	poorest		0.048267	Institution	≥4	2019	25-34	Muslim	≥7	25-64	<18	currently_married			≥5		4-6				No
543	1082861	poorest	not a big problem	1.08286	Institution	0-3	2016	25-34	Muslim	≥7	≥65	18-24	currently_married	working	working	≥5		4-6	≥65	Yes	No	No
441	95888	poorest	big problem	0.095888	Home	≥4	2016	15-24	Muslim	5-6	25-64	<18	currently_married	working	Not_working	≤4		≤3	25-64	Yes	No	Yes
78	645477	poorest	big problem	0.645477	Home	0-3	2016	35-49	Chirstian	≥7	25-64	18-24	currently_married	working	working	≥5		4-6	25-64	Yes	No	No
118	2900354	poorest		2.90035	Home	≥4	2019	35-49	Chirstian	≥7	25-64	18-24	currently_married			≥5		4-6				No
129	785218	poorest		0.785218	Home	0-3	2019	35-49	Muslim	≥7	25-64	18-24	currently_married			≥5		≥7				No
326	40982	poorest	big problem	0.040982	Home	≥4	2016	15-24	Chirstian	1-4	25-64	18-24	currently_married	working	Not_working	≥5		≤3	25-64	No	No	No
528	420029	poorest	not a big problem	0.420029	Home	0-3	2016	25-34	Chirstian	≥7	25-64	18-24	curently_unmarried		working	≥5		4-6		No	Yes	No
566	2777036	poorest	big problem	2.77704	Home	≥4	2016	15-24	Muslim	5-6	25-64	<18	currently_married	working	Not_working	≤4		≤3	25-64	No	No	Yes
528	420029	poorest	big problem	0.420029	Home	≥4	2016	25-34	Chirstian	5-6	25-64	<18	currently_married	working	working	≥5		4-6	25-64	Yes	No	No
36	123218	poorest		0.123218	Home	0-3	2019	25-34	Muslim	≥7	25-64	<18	currently_married			≥5		≥7				No
481	619484	poorest	not a big problem	0.619484	Institution	0-3	2016	35-49	Chirstian	≥7	≥65	<18	currently_married	working	working	≥5		≥7	≥65	Yes	No	No
561	220223	poorest	not a big problem	0.220223	Home	0-3	2016	15-24	Muslim	1-4	25-64	18-24	currently_married	working	Not_working	≥5		≤3	25-64	No	No	No
164	133360	poorest		0.13336	Home	0-3	2019	25-34	Chirstian	≥7	25-64	18-24	currently_married			≥5		4-6				No
199	1807008	poorest	big problem	1.80701	Home	0-3	2016	15-24	Chirstian	5-6	25-64	<18	currently_married	working	working	≥5		≤3	25-64	Yes	No	No
632	186708	poorest	big problem	0.186708	Home	≥4	2016	15-24	Muslim	≥7	25-64	<18	currently_married	working	Not_working	≤4		≤3	≤24	Yes	No	Yes
125	1378583	poorest	big problem	1.37858	Home	≥4	2011	25-34	Chirstian	1-4	25-64	18-24	currently_married	working	working	≥5	primary	≤3	25-64	Yes	Yes	No
178	33304	poorest	big problem	0.033304	Institution	0-3	2016	25-34	Muslim	1-4	25-64	18-24	currently_married	working	Not_working	≤4		≤3	25-64	Yes	Yes	No
344	62250	poorest	big problem	0.06225	Home	0-3	2016	35-49	Muslim	≥7	25-64	<18	currently_married	working	Not_working	≥5		4-6	25-64	Yes	No	No
267	2215002	poorest	big problem	2.215	Home	0-3	2016	15-24	Muslim	1-4	≤24	<18	currently_married	working	Not_working	≥5		≤3	≤24	Yes	No	No
156	91862	poorest		0.091862	Institution	≥4	2019	35-49	Muslim	≥7	25-64	18-24	currently_married			≤4		≥7				Yes
48	31687	poorest		0.031687	Institution	≥4	2019	15-24	Muslim	1-4	≤24	18-24	currently_married			≤4		≤3				Yes
228	26666	poorest		0.026666	Institution	≥4	2019	25-34	Chirstian	5-6	25-64	<18	currently_married			≤4		4-6				Yes
362	193953	poorest	big problem	0.193953	Institution	≥4	2016	25-34	Muslim	≥7	25-64	<18	currently_married	working	working	≥5		4-6	25-64	Yes	No	No
636	627374	poorest	big problem	0.627374	Institution	0-3	2016	15-24	Chirstian	1-4	≤24	<18	currently_married	working	working	≤4		≤3	25-64	Yes	No	No
110	32939	poorest	big problem	0.032939	Home	0-3	2011	25-34	Muslim	5-6	25-64	18-24	currently_married	working	Not_working	≥5	No_education	4-6	25-64	Yes	No	No
13	54345	poorest	not a big problem	0.054345	Institution	0-3	2016	25-34	Chirstian	≥7	≥65	18-24	currently_married	working	Not_working	≤4		≤3	25-64	No	No	No
79	512367	poorest	not a big problem	0.512367	Institution	≥4	2016	15-24	Chirstian	1-4	25-64	<18	currently_married	working	working	≤4		≤3	25-64	No	No	Yes
610	2422890	poorest	big problem	2.42289	Home	0-3	2016	35-49	Muslim	≥7	25-64	18-24	currently_married	working	Not_working	≥5		≥7	25-64	Yes	No	No
357	1545548	poorest	big problem	1.54555	Institution	≥4	2011	15-24		≥7	25-64	18-24	curently_unmarried	working	working	≤4	No_education	≤3		Yes	Yes	Yes
481	619484	poorest	big problem	0.619484	Institution	0-3	2016	35-49	Chirstian	≥7	25-64	18-24	currently_married	working	working	≥5		≥7	25-64	Yes	No	No
199	1160026	poorest		1.16003	Institution	≥4	2019	35-49	Chirstian	≥7	25-64	≥25	currently_married			≤4		4-6				Yes
615	1907535	poorest	not a big problem	1.90753	Home	≥4	2011	25-34	Chirstian	5-6	25-64	<18	currently_married	working	working	≤4	primary	4-6	25-64	Yes	Yes	Yes
620	32634	poorest	big problem	0.032634	Home	0-3	2016	25-34	Muslim	5-6	25-64	18-24	currently_married	working	Not_working	≤4		4-6	25-64	No	No	No
138	290046	poorest	not a big problem	0.290046	Home	0-3	2016	25-34	Muslim	5-6	25-64	<18	currently_married	working	Not_working	≥5		4-6	25-64	No	No	No
354	1718462	poorest	big problem	1.71846	Institution	≥4	2016	25-34	Muslim	1-4	25-64	≥25	currently_married	working	working	≤4		≤3	25-64	Yes	No	Yes
71	942794	poorest	big problem	0.942794	Home	0-3	2011	35-49	Chirstian	5-6	25-64	18-24	currently_married	working	working	≥5	No_education	4-6	25-64	No	No	No
322	590496	poorest	not a big problem	0.590496	Home	≥4	2011	35-49	Chirstian	≥7	25-64	<18	currently_married	working		≤4	No_education	≥7	25-64	No	Yes	Yes
323	136151	poorest	big problem	0.136151	Institution	0-3	2016	25-34	Muslim	5-6	25-64	<18	currently_married	working	Not_working	≤4		≥7	25-64	No	Yes	No
218	2169789	poorest	not a big problem	2.16979	Institution	≥4	2016	15-24	Chirstian	1-4	25-64	18-24	currently_married	working	Not_working	≤4		≤3	25-64	Yes	No	Yes
247	526704	poorest	big problem	0.526704	Home	≥4	2011	35-49	Chirstian	5-6	25-64	≥25	currently_married	working	working	≥5	primary	4-6	25-64	No	Yes	No
585	1861011	poorest	big problem	1.86101	Home	0-3	2011	25-34	Chirstian	1-4	25-64	18-24	currently_married	Not_working	working	≥5	No_education	4-6	25-64	Yes	No	No
621	2012586	poorest	big problem	2.01259	Home	0-3	2011	35-49	Chirstian	≥7	25-64	18-24	currently_married	working	Not_working	≥5	primary	≥7	25-64	Yes	Yes	No
417	32393	poorest	big problem	0.032393	Home	0-3	2016	25-34	Chirstian	≥7	25-64	<18	currently_married	working	Not_working	≥5		≥7	25-64	No	No	No
174	1704301	poorest	not a big problem	1.7043	Home	0-3	2016	35-49	Muslim	5-6	25-64	<18	currently_married	Not_working	Not_working	≥5		≥7	25-64	Yes	No	No
601	4987751	poorest	big problem	4.98775	Home	0-3	2016	15-24		1-4	25-64	<18	currently_married	working	Not_working	≥5		≤3	25-64	Yes	No	No
276	35753	poorest	not a big problem	0.035753	Home	0-3	2016	25-34	Muslim	5-6	25-64	18-24	currently_married	working	Not_working	≤4		4-6	25-64	Yes	Yes	No
242	95418	poorest	big problem	0.095418	Home	≥4	2016	35-49	Muslim	1-4	25-64	18-24	currently_married		working	≤4		≤3		No	No	Yes
603	44574	poorest	big problem	0.044574	Institution	0-3	2016	15-24	Chirstian	≥7	≥65	18-24	currently_married	Not_working	Not_working	≤4		≤3	25-64	No	No	No
36	123218	poorest		0.123218	Institution	≥4	2019	35-49	Muslim	5-6	25-64	18-24	curently_unmarried			≤4		4-6				Yes
170	115726	poorest		0.115726	Institution	≥4	2019	35-49	Muslim	≥7	25-64	<18	currently_married			≤4		≥7				Yes
195	1327482	poorest		1.32748	Home	0-3	2019	25-34	Chirstian	5-6	25-64	<18	currently_married			≥5		4-6				No
76	1605871	poorest	big problem	1.60587	Home	0-3	2016	35-49	Chirstian	≥7	25-64	18-24	currently_married	working	working	≥5		4-6	25-64	No	No	No
64	708629	poorest	big problem	0.708629	Home	≥4	2011	35-49	Chirstian	≥7	25-64	18-24	currently_married	working	working	≤4	primary	4-6	25-64	No	No	Yes
432	3869183	poorest	big problem	3.86918	Institution	0-3	2016	25-34	Muslim	≥7	25-64	18-24	currently_married	working	Not_working	≤4		4-6	25-64	Yes	No	No
514	2448175	poorest	big problem	2.44817	Home	0-3	2011	25-34	Chirstian	1-4	25-64	18-24	currently_married	working	working	≥5	No_education	≤3	25-64	Yes	Yes	No
542	2364831	poorest	not a big problem	2.36483	Institution	≥4	2016	25-34	Chirstian	1-4	25-64	18-24	currently_married	working	Not_working	≤4		≤3	25-64	No	No	Yes
138	48222	poorest	not a big problem	0.048222	Home	0-3	2011	15-24	Muslim	≥7	25-64	<18	currently_married	working	Not_working	≥5	primary	4-6	25-64	No	No	No
19	693917	poorest		0.693917	Institution	≥4	2019	15-24	Chirstian	1-4	≤24	18-24	currently_married			≤4		≤3				Yes
82	194855	poorest	not a big problem	0.194855	Institution	≥4	2016	35-49	Muslim	5-6	25-64	18-24	currently_married	working	Not_working	≥5		≥7	25-64	Yes	Yes	No
150	76692	poorest		0.076692	Home	≥4	2019	25-34	Muslim	1-4		18-24	currently_married			≤4		≤3				Yes
604	657474	poorest	not a big problem	0.657474	Institution	0-3	2016	15-24	Chirstian	1-4	25-64	18-24	currently_married	working	working	≥5		≤3	25-64	Yes	Yes	No
9	652857	poorest		0.652857	Home	≥4	2019	25-34	Chirstian	5-6	25-64	≥25	currently_married			≤4		≤3				Yes
98	547941	poorest	big problem	0.547941	Home	0-3	2016	25-34	Chirstian	5-6	25-64	18-24	currently_married	working	working	≤4		≤3	25-64	No	Yes	No
298	72905	poorest		0.072905	Institution	≥4	2019	25-34	Muslim	≥7	25-64	<18	currently_married			≤4		4-6				Yes
46	131950	poorest		0.13195	Institution	≥4	2019	15-24	Muslim	≥7	25-64	<18	currently_married			≥5		≤3				No
466	1681806	poorest	not a big problem	1.68181	Home	≥4	2016	35-49		5-6	25-64	≥25	currently_married	working	Not_working	≤4		4-6	25-64	Yes	Yes	Yes
184	1527737	poorest		1.52774	Home	0-3	2019	25-34	Chirstian	5-6	25-64	<18	currently_married			≥5		4-6				No
497	116913	poorest	big problem	0.116913	Institution	0-3	2016	15-24	Muslim	1-4	≤24	18-24	currently_married	working	Not_working	≥5		≤3	25-64	No	No	No
642	112815	poorest	big problem	0.112815	Home	≥4	2016	25-34	Muslim	≥7	25-64	18-24	currently_married	working	Not_working	≤4		4-6	25-64	No	Yes	Yes
493	91109	poorest	big problem	0.091109	Home	0-3	2011	25-34	Muslim	≥7	25-64	<18	currently_married	working	Not_working	≥5	No_education	≥7	25-64	Yes	Yes	No
603	44574	poorest	big problem	0.044574	Home	0-3	2016	25-34	Chirstian	≥7	25-64	<18	currently_married	working	Not_working	≤4		≤3	25-64	Yes	Yes	No
21	172204	poorest	big problem	0.172204	Home	0-3	2011	25-34	Muslim	5-6	25-64	<18	currently_married	Not_working	Not_working	≥5	No_education	4-6	25-64	Yes	No	No
16	591477	poorest		0.591477	Institution	≥4	2019	35-49	Chirstian	≥7	25-64	18-24	currently_married			≥5		4-6				No
454	51196	poorest	big problem	0.051196	Home	≥4	2016	35-49	Muslim	1-4	25-64	≥25	currently_married	working	Not_working	≤4		≤3	25-64	No	No	Yes
362	193953	poorest	big problem	0.193953	Home	0-3	2016	25-34	Muslim	≥7	25-64	<18	currently_married	working	Not_working	≥5		≥7	25-64	Yes	No	No
545	55170	poorest	big problem	0.05517	Home	≥4	2011	35-49	Chirstian	5-6	25-64	18-24	currently_married	working	Not_working	≤4	secondary	4-6	25-64	No	No	Yes
400	548655	poorest	not a big problem	0.548655	Home	≥4	2016	35-49	Chirstian	5-6	25-64	18-24	currently_married	working	working	≤4		4-6	25-64	No	No	Yes
647	267592	poorest	big problem	0.267592	Home	0-3	2011	25-34	Muslim	5-6	25-64	18-24	currently_married	Not_working	Not_working	≤4	No_education	4-6	25-64	Yes	No	No
580	41585	poorest	not a big problem	0.041585	Home	0-3	2016	15-24	Muslim	5-6	25-64	<18	currently_married	working	working	≥5		4-6	25-64	Yes	No	No
523	87088	poorest	big problem	0.087088	Institution	≥4	2016	25-34	Muslim	1-4	25-64	18-24	currently_married	working	Not_working	≤4		≤3	25-64	Yes	Yes	Yes
78	645477	poorest	big problem	0.645477	Home	0-3	2016	25-34	Chirstian	≥7	25-64	18-24	currently_married	working	Not_working	≥5		4-6	25-64	No	No	No
234	1474271	poorest	big problem	1.47427	Home	0-3	2011	25-34	Chirstian	5-6	25-64	18-24	currently_married	working	Not_working	≥5	No_education	4-6	25-64	Yes	No	No
44	107337	poorest		0.107337	Home	0-3	2019	15-24	Muslim	1-4	≤24	<18	currently_married			≥5		≤3				No
19	693917	poorest		0.693917	Institution	≥4	2019	15-24	Chirstian	1-4	25-64	<18	currently_married			≤4		≤3				Yes
379	1223278	poorest	big problem	1.22328	Home	0-3	2016	25-34	Muslim	5-6	25-64	18-24	currently_married	working	Not_working	≥5		4-6	25-64	No	No	No
334	1967965	poorest	big problem	1.96797	Home	0-3	2011	35-49	Chirstian	≥7	25-64	<18	currently_married	working	working	≥5	No_education	≥7	25-64	Yes	No	No
296	1948019	poorest	not a big problem	1.94802	Institution	≥4	2016	35-49	Chirstian	≥7	25-64	<18	curently_unmarried		Not_working	≤4		≥7		Yes	No	Yes
437	1828336	poorest	not a big problem	1.82834	Institution	≥4	2016	25-34	Chirstian	5-6	25-64	<18	currently_married	working	working	≤4		4-6	25-64	Yes	No	Yes
508	801753	poorest	big problem	0.801753	Institution	≥4	2011	25-34	Muslim	≥7	25-64	18-24	currently_married	working	Not_working	≤4	secondary	≤3	25-64	No	Yes	Yes
241	1056801	poorest	not a big problem	1.0568	Home	0-3	2011	15-24	Chirstian	1-4	25-64	<18	currently_married	working	working	≥5	No_education	≤3	25-64	Yes	No	No
551	662472	poorest	big problem	0.662472	Institution	0-3	2016	15-24	Chirstian	≥7	25-64	<18	currently_married	working	Not_working	≥5		≤3	≤24	No	No	No
63	20099	poorest	big problem	0.020099	Home	≥4	2011	15-24	Chirstian	≥7	25-64	<18	currently_married	working	Not_working	≤4	primary	≤3	≤24	Yes	Yes	Yes
601	576152	poorest	not a big problem	0.576152	Home	0-3	2011	35-49	Chirstian	≥7	25-64	<18	currently_married	working	working	≥5	No_education	4-6	25-64	No	Yes	No
219	33339	poorest		0.033339	Home	0-3	2019	15-24	Chirstian	≥7	25-64	18-24	currently_married			≤4		≤3				No
117	2617605	poorest		2.6176	Home	0-3	2019	15-24	Chirstian	1-4	25-64	18-24	currently_married			≥5		≤3				No
36	123218	poorest		0.123218	Home	0-3	2019	25-34	Muslim	≥7	25-64	<18	currently_married			≥5		4-6				No
355	693804	poorest	big problem	0.693804	Institution	≥4	2016	15-24	Chirstian	1-4	25-64	18-24	currently_married	working	working	≤4		≤3	25-64	Yes	No	Yes
576	3432214	poorest	big problem	3.43221	Home	0-3	2016	15-24	Chirstian	5-6	25-64	<18	currently_married	working	working	≤4		4-6	25-64	Yes	Yes	No
258	826654	poorest	big problem	0.826654	Home	≥4	2016	15-24	Chirstian	1-4	25-64	18-24	currently_married	working	Not_working	≤4		≤3	25-64	Yes	No	Yes
136	124323	poorest	big problem	0.124323	Home	0-3	2011	25-34	Chirstian	5-6	25-64	18-24	currently_married	working	working	≤4	No_education	4-6	25-64	Yes	Yes	No
114	3436303	poorest		3.4363	Home	≥4	2019	35-49	Muslim	≥7	≥65	<18	currently_married			≤4		≥7				Yes
21	172204	poorest	big problem	0.172204	Home	0-3	2011	15-24	Muslim	5-6	25-64	18-24	currently_married	working	Not_working	≤4	No_education	≤3	25-64	Yes	No	No
245	3043524	poorest	big problem	3.04352	Home	≥4	2016	25-34	Muslim	5-6	25-64	<18	currently_married	working	working	≤4		4-6	25-64	Yes	No	Yes
566	2777036	poorest	big problem	2.77704	Home	0-3	2016	15-24	Muslim	1-4	25-64	18-24	currently_married	working	Not_working	≥5		≤3	25-64	No	No	No
172	102411	poorest	big problem	0.102411	Home	0-3	2016	25-34	Muslim	1-4	25-64	18-24	currently_married	working	working	≤4		≤3	25-64	No	Yes	No
75	119701	poorest	big problem	0.119701	Institution	0-3	2016	25-34	Muslim	5-6	25-64	<18	currently_married	working	Not_working	≥5		4-6	25-64	Yes	No	No
489	2405428	poorest	big problem	2.40543	Home	0-3	2016	35-49	Muslim	5-6	25-64	≥25	currently_married	working	working	≤4		4-6	25-64	Yes	No	No
267	46810	poorest	big problem	0.04681	Home	≥4	2011	15-24	Chirstian	5-6	25-64	<18	currently_married	working	working	≤4	primary	≤3	25-64	Yes	No	Yes
267	46810	poorest	big problem	0.04681	Home	0-3	2011	25-34	Chirstian	1-4	25-64	18-24	currently_married	working	working	≥5	primary	≤3	25-64	No	No	No
35	140990	poorest		0.14099	Home	≥4	2019	15-24	Muslim	5-6	≤24	<18	currently_married			≤4		≤3				Yes
13	54345	poorest	not a big problem	0.054345	Home	0-3	2016	15-24	Chirstian	≥7	≥65	18-24	currently_married	working	Not_working	≤4		≤3	25-64	Yes	No	No
150	76692	poorest		0.076692	Institution	≥4	2019	25-34	Muslim	≥7	25-64	18-24	currently_married			≤4		4-6				Yes
433	137479	poorest	not a big problem	0.137479	Home	0-3	2016	25-34	Muslim	≥7	25-64	<18	currently_married	working	working	≥5		4-6	25-64	Yes	No	No
15	619661	poorest		0.619661	Institution	≥4	2019	25-34	Chirstian	≥7	≥65	18-24	currently_married			≤4		4-6				Yes
161	11829	poorest	big problem	0.011829	Home	0-3	2011	15-24	Chirstian	≥7	25-64	<18	currently_married			≤4	No_education	4-6	25-64	Yes	No	No
60	1801428	poorest		1.80143	Home	≥4	2019	35-49	Chirstian	≥7	25-64	18-24	currently_married			≤4		≥7				Yes
627	516577	poorest	big problem	0.516577	Home	0-3	2011	25-34	Muslim	≥7	25-64	<18	currently_married	working	working	≥5	primary	≥7	25-64	No	No	No
172	102411	poorest	not a big problem	0.102411	Home	0-3	2016	25-34	Muslim	≥7	25-64	<18	currently_married	working	Not_working	≥5		≥7	25-64	Yes	No	No
96	2604168	poorest		2.60417	Home	0-3	2019	35-49	Muslim	≥7	25-64	18-24	currently_married			≥5		4-6				No
492	16551	poorest	big problem	0.016551	Home	0-3	2011	25-34	Chirstian	≥7	25-64	<18	currently_married	working	Not_working	≥5	secondary	4-6	25-64	Yes	Yes	No
[truncated: 8,968 more rows]
